# Supplementary material for: GlioMarker: An integrated database for knowledge exploration of diagnostic biomarkers in gliomas
Source: Front Oncol. 2022 Aug 11;12:792055. doi: 10.3389/fonc.2022.792055 (PMC9446481; doi:10.3389/fonc.2022.792055)
Supplement: Supplementary Table 1 — The data dictionary. [file Table_1.xls]

## Sheet: The_curated_information_406
pmid	doi	journal	publication_time	title	abstract	keywords	gene_symbol	biomarker	description	type_of_biomarker	type_of_rna_biomarker	clinical_use	level_of_evidence	research_region	total_number	male	female	mean_age	age	grade	source	key_experiment	up_regulator	down_effector_or_targets	knowledge_points	disease_type	disease_subtype	disease_classification	sensitivity	specificity	area_under_the_curve	supplementary_statistics
24861879	10.1093/neuonc/nou084	Neuro Oncol	2014	MiR-124 governs glioma growth and angiogenesis and enhances chemosensitivity by targeting R-Ras and N-Ras	Background. Glioma is one of the most aggressive and lethal human brain tumors. Accumulating evidence shows that microRNAs play important roles in cancers, including glioma. Previous studies reported that miR-124 levels were downregulated in glioma specimens. Here, we further investigate the potential role of miR-124 in glioma. Methods. The expression levels of miR-124 were detected in glioma spe…	carcinogenesis; glioma; miR-124; N-Ras; R-Ras	MIR124-1; MIR124-2; MIR124-3	miR-124	Taken together, these results revealed that miR-124 levels in tumor tissues are associated with glioma occurrence, angiogenesis, and chemoresistance and that miR-124 may be used as a new diagnostic marker and therapeutic target for glioma in the future.	RNA Biomarker	miRNA	Diagnositic,Therapeutic	Tier 3, Biomarker is validated in pre-clinical research	China	24	NA	NA	NA	NA	2,3,4	Tissue	qRT-PCR	NA	R-Ras; N-Ras	1. Downregulation of MiR-124 Expression in Human Gliomas; 2. MiR-124 Overexpression Inhibits Akt and Raf/ERK1/2 Signaling Pathways; 3. R-Ras and N-Ras Have Synergistic Effects to Restore MiR-124 inhibited VEGF Transcriptional Activation; 4. Overexpression of R-Ras Reverses the Inhibitory Effects of MiR-124; 5. Overexpression of MiR-124 Increases Chemosensitivity of Glioma Cells to Temozolomide an…	Glioma	Diffuse Astrocytoma,Anaplastic Astrocytoma,Glioblastoma	Glioma	NA	NA	NA	miR-124 levels were downregulated in these 3 groups compared with the normal brain group (P < .01). Moreover, the levels of miR-124 expression in high-grade tumors (WHO grades III and IV) were significantly lower than those in low-grade tumors (WHO grade II) (P < .05)
25190548	10.1007/s10072-014-1938-7	Neurol Sci	2015	Plasma miR-454-3p as a potential prognostic indicator in human glioma	microRNAs (miRNAs) are a class of small non-coding RNAs, approximately 21-25 nucleotides in length.Recently, some researchers have demonstrated that plasma miRNAs are sensitive and specifific biomarkers of various cancers. Using quantitative real-time PCR, the expression levels of miR-454-3p were compared between pre-operative plasmas from 70 glioma patients and 70 healthy controls, and between t…	MiR-454-3p; Glioma; Diagnosis; Prognosis	MIR454	miR-454-3p	Plasma miR-454-3p could be a novel potential diagnostic biomarker for glioma.	RNA Biomarker	miRNA	Diagnositic,Prognostic	Tier 3, Biomarker is validated in pre-clinical research	China	70	36	34	47.2	47.2 ± 5.6	1,2,3,4	Plasma	qRT-PCR	NA	NA	1. The expression levels of miR-454-3p in plasma were signiﬁcantly higher than that from healthy controls; 2. The expression levels of miR-4543p in the post-operative plasmas were signiﬁcantly downregulated when compared to the pre-operative plasmas; 3. The prognosis of glioma with high miR-454-3p expression was significantly worse compared with that of glioma with low miR-454-3p expression; 4. P…	Glioma	Glioma	Glioma	0.9905	0.8286	0.9063	The ROC curves analysis showed that at the optimal cut-off, plasma miR-454-3p had a 99.05 % sensitivity and a 82.86 % specificity and the area under the ROC curve (AUC) was 0.9063 [95 % confidence interval (CI): 0.8487-0.9639)]
17233837	10.1111/j.1349-7006.2007.00374.x	Cancer Sci	2007	Biomarker discovery: A proteomic approach for brain cancer profiling	Gliomas in the form of astrocytomas, anaplastic astrocytomas and glioblastomas are the most common brain tumors in humans. Early detection of these cancers is crucial for successful treat ment. Proteomics promises the discovery of biomarkers and tumor markers for early detection and diagnosis. In the current study, a differential gel electrophoresis technology coupled with matrix assisted laser d…	NA	NA	Alb protein; Peroxiredoxin 4; SH3 domain-binding glutamic acid-rich-like protein 3	Alb protein, peroxiredoxin 4 and SH3 domain-binding glutamic acid-rich-like protein 3 were upregulated in glioblastoma multiform versus non-tumor tissues.	Protein Biomarker	NA	Diagnositic,Prognostic	Tier 3, Biomarker is validated in pre-clinical research	Egypt	50	NA	NA	NA	NA	1,2,3,4	Tissue	A proteomic approach	NA	NA	1. Alb protein, peroxiredoxin 4 and SH3 domain-binding glutamic acid-rich-like protein 3 were upregulated in glioblastoma multiform versus non-tumor tissues; 2. Aldolase C fructose-biphosphate, creatine kinase, B chain dihydrolipoyl dehydrogenase, enolase 2, fumarate hydratase, HSP60, lactoylglutathione lyase, lucine aminopeptidase, Mu-crystallin homolog, NADH-UO 24, neurofilament triplet L prote…	Glioma	Astrocytoma,Oligodendroglioma,Oligoastrocytoma,Glioblastoma	Glioma	NA	NA	NA	NA
30187121	10.1007/s00401-018-1905-0	Acta Neuropathol	2018	Distribution of EGFR amplification, combined chromosome 7 gain and chromosome 10 loss, and TERT promoter mutation in brain tumors and their potential for the reclassification of IDHwt astrocytoma to glioblastoma	EGFR amplification (EGFRamp), the combination of gain of chromosome 7 and loss of chromosome 10 (7+/10), and TERT promoter mutation (pTERTmut) are alterations frequently observed in adult IDH-wild-type (IDHwt) glioblastoma (GBM). In the absence of endothelial proliferation and/or necrosis, these alterations currently are considered to serve as a surrogate for upgrading IDHwt diffuse or anaplastic…	EGFR amplification; Chromosome 7 gain; Chromosome 10 loss; 7+/10; 7+/10q; TERT promoter mutation; Glioblastoma; Astrocytoma; Pleomorphic xanthoastrocytoma	EGFR; TERT	EGFRamp; the 7/10 signature; pTERTmut	A combination of any two of EGFRamp, the 7/10 signature and pTERTmut, is highly specifc for IDHwt GBM and the combination of all three alterations is frequent and exclusively seen in IDHwt GBM.	DNA Biomarker	NA	Diagnositic	Tier 4, Biomarker is putative one based on data analysis	Germany	NA	NA	NA	NA	NA	2,3	Tissue	Panel sequencing	NA	NA	1. Our results demonstrate that EGFRamp and the 7/10 signature are closely associated with IDHwt GBM; 2. pTERTmut is less specifc for IDHwt GBM; 3. We conclude that, in the absence of endothelial proliferation and/or necrosis, the detection of EGFRamp is a very strong surrogate marker for the diagnosis of GBM in IDHwt diffuse astrocytic tumors; 4. A combination of any two of EGFRamp, the 7/10 sig…	Glioblastoma	IDHwt GBM	Glioblastoma / Astrocytoma	NA	NA	NA	The sensitivity of any combination of double or triple positives was 58% and the specifcity was 99%
29558959	10.1186/s12943-018-0822-0	Mol Cancer	2018	Serum long noncoding RNA HOTAIR as a novel diagnostic and prognostic biomarker in glioblastoma multiforme	Glioblastoma multiforme (GBM) is the most common and aggressive malignant adult primary brain tumor. Despite surgical resection followed by radiotherapy and chemotherapy, the median survival rate is approximately 14 months. Although experimental therapies are in clinical trials for GBM, there is an urgent need for a peripheral GBM biomarker for measuring treatment response. As we have previously …	Glioblastoma; Long noncoding RNA; HOTAIR; Biomarker; Cancer	HOTAIR	HOTAIR	serum HOTAIR can be used as a novel prognostic and diagnostic biomarker for GBM.	RNA Biomarker	lncRNA	Diagnositic,Prognostic	Tier 3, Biomarker is validated in pre-clinical research	USA	63	NA	NA	NA	NA	NA	Serum	qRT-PCR	NA	NA	1. HOTAIR expression is higher in serum isolated from GBM patients relative to controls; 2. Serum HOTAIR has good diagnostic value as a GBM biomarker; 3. The levels of HOTAIR are positively correlated in tumors and serum isolated from GBM patients; 4. Sequence of qRT-PCR products amplified from GBM serum maps to human HOTAIR locus;	Glioblastoma	Glioblastoma	Glioblastoma / Astrocytoma	0.861	0.875	0.913	The area under the ROC curve distinguishing GBM patients from controls was 0.913 (95% CI: 0.845-0.982, P < 0.0001), with 86.1% sensitivity and 87.5% specificity at the cut-off value of 10.8.
29076027	10.1007/s13402-017-0355-3	Cell Oncol (Dordr)	2017	Serum exosomal miR-301a as a potential diagnostic and prognostic biomarker for human glioma	Purpose Exosomal miRNAs that play an important role in cellcell communication have attracted major attention as potential diagnostic and prognostic biomarkers for various cancers. The aim of this study was to determine the diagnostic/prognostic significance of serum exosomal miR-301a in glioma patients. Methods Quantitative real-time PCR was used to determine the serum exosomal expression levels …	Glioma; Serum; Exosome; Biomaker; miR-301a	MIR301A	miR-301a	Serum exosomal miR-301a expression may serve as a novel biomarker for glioma diagnosis and as a prognostic factor for advanced grade disease.	RNA Biomarker	miRNA	Diagnositic,Prognostic	Tier 3, Biomarker is validated in pre-clinical research	China	60	27	33	46	46 (30-72)	1,2,3,4	Serum	qRT-PCR	NA	PTEN	1. Serum exosomes from GBM patients promote the proliferation and invasion of H4 cells; 2. Serum exosomal miR-301a serves as a diagnostic biomarker; 3. Serum exosomal miR-301a expression levels are higher in glioma patients than in other brain tumor patients; 4. Exosomal miR-301a levels reflect tumor dynamics in matched GBM serum samples; 5. Serum exosomal miR-301a expression levels are associate…	Glioma	Glioma,Glioblastoma	Glioma	0.862	0.932	0.937	We found that the area under the curve (AUC) for exosomal miR-301a was 0.937 (95% CI: 0.855-0.987), whereas the sensitivity, specificity, and positive and negative predictive values to identify patients with glioma were 86.2%, 93.2%, 95.4% and 66.8%, respectively.
22952195	10.1093/neuonc/nos211	Neuro Oncol	2012	A novel ligand delivery system to non-invasively visualize and therapeutically exploit the IL13Ra2 tumor-restricted biomarker	Our objective was to exploit a novel ligand-based delivery system for targeting diagnostic and therapeutic agents to cancers that express interleukin 13 receptor alpha 2 (IL13Ra2),a tumor-restricted plasma membrane receptor overexpressed in glioblastoma multiforme (GBM),meningiomas, peripheral nerve sheath tumors, and other peripheral tumors. On the basis of our prior work, we designed a novel IL…	glioblastoma multiforme; interleukin-13 receptor; PET; radioimmunotherapy	IL13RA2	IL13RA2	Interleukin 13 receptor alpha 2 (IL13Ra2) is an attractive GBM associated biomarker that we and others have previously identified to be overexpressed in approximately 75% of GBMs but not in normal brain tissue or significantly on other organ sites except the testes.	Protein Biomarker	NA	Diagnositic,Therapeutic	Tier 3, Biomarker is validated in pre-clinical research	USA	NA	NA	NA	NA	NA	NA	Tissue	Immunohistochemistry,Western Blot	NA	NA	1. Interleukin 13 receptor alpha 2 (IL13Ra2) is an attractive GBM associated biomarker; 2. We designed a novel IL13Ra2-targeted quadruple mutant of IL13 (TQM13) to selectively bind the tumor-restricted IL13Ra2 with high affinity but not significantly interact with the physiologically abundant IL13Ra1/IL4Ra heterodimer that is also expressed in normal brain; 3. TQM13 bound strongly to recombinant …	Glioblastoma	Glioblastoma	Glioblastoma / Astrocytoma	NA	NA	NA	NA
31908895	10.20892/j.issn.2095-3941.2019.0143	Cancer Biol Med	2019	Omics-based integrated analysis identified ATRX as a biomarker associated with glioma diagnosis and prognosis	ATRX is a multifunctional protein that is tightly regulated by and implicated in transcriptional regulation and chromatin remodeling. Numerous studies have shown that genetic alterations in ATRX play a significant role in gliomas. This study aims to further determine the relationship between ATRX and glioma prognosis and identify possible mechanisms for exploring the biological significance of AT…	ATRX; mutation; copy number variation; glioma; biomarkers	ATRX	ATRX	ATRX mutations have clinical implications for the molecular diagnosis of gliomas and can provide diagnostic and prognostic information for gliomas. ATRX is expected to serve as a new therapeutic target.	DNA Biomarker	NA	Diagnositic,Prognostic	Tier 4, Biomarker is putative one based on data analysis	China	130	NA	NA	NA	NA	1,2,3,4	Tissue	Immunohistochemistry	NA	NA	1. Comutation of ATRX with IDH1 and TP53 mainly occurs in LGG; 2. ATRX mutation is associated with glioma prognosis; 3. ATRX loss in different grades of glioma; 4. ATRX mutations are associated with multiple molecular events in LGGs;	Glioma	Glioma	Glioma	NA	NA	NA	In the selected TCGA glioma datasets, a total of 2,228 patients were queried, 21% of whom had ATRX alterations, which co-occurred frequently with TP53 and IDH1 mutations
30196284	10.1159/000493293	Cell Physiol Biochem	2018	Enhanced Expression of TGFBI Promotes the Proliferation and Migration of Glioma Cells	Transforming growth factor beta-induced protein (TGFBI) is an extracellular matrix protein induced by TGF-β. Previous studies have reported that the abnormal expression of TGFBI is related to the occurrence and development of some types of cancers, while the role of TGFBI in glioma is uncertain. Methods: The association between TGFBI expression and the prognosis of patients with glioma was analyz…	TGFBI; Glioma; Proliferation; Migration; PI3K/Akt signaling pathway	TGFBI	TGFBI	TGFBI has the potential to be a diagnostic marker and to serve as a target for the treatment of gliomas.	Protein Biomarker	NA	Diagnositic,Therapeutic	Tier 3, Biomarker is validated in pre-clinical research	China	NA	19	14	NA	NA	1,2,3	Tissue	Immunohistochemistry,qRT-PCR	NA	NA	1. High TGFBI expression was found to be associated with poor prognosis in patients with glioblastoma multiforme; 2. Immunohistochemistry showed that TGFBI expression was significantly higher in glioma tissue than in normal human brain tissues; 3. The expression level of TGFBI showed no significant correlation with age, sex, lymph-node metastasis, or pathological grade; 4. sh-TGFBI could inhibit …	Glioma	GBM,LGG,Astrocytoma	Glioma	NA	NA	NA	TGFBI expression was significantly higher in glioma tissue than in normal human brains (p< 0.05).
29099300	10.3171/2017.3.JNS161648	J Neurosurg	2017	Diagnostic value of preoperative inflammatory markers in patients with glioma: a multicenter cohort study	Glioma is the most common form of brain tumor and has high lethality. The authors of this study aimed to elucidate the efficiency of preoperative inflammatory markers, including neutrophil/lymphocyte ratio (NLR), derived NLR (dNLR), platelet/lymphocyte ratio (PLR), lymphocyte/monocyte ratio (LMR), and prognostic nutritional index (PNI), and their paired combinations as tools for the preoperative …	glioma; glioblastoma; biomarkers; neutrophil lymphocyte ratio; lymphocyte monocyte ratio; oncology	NA	Neutrophil-to-lymphocyte ratio (NLR) + Lymphocyte-to-monocyte ratio (LMR)	The NLR+LMR combination was revealed as a noninvasive biomarker with relatively high sensitivity and specificity for glioma diagnosis, the differential diagnosis of glioma from acoustic neuroma and meningioma, GBM diagnosis, and the differential diagnosis of GBM from low-grade glioma.	Immunological Biomarker	NA	Diagnositic	Tier 3, Biomarker is validated in pre-clinical research	China	750	416	334	NA	43(1-85)	1,2,3,4	Peripheral blood	Routine blood test,hepatic function test	NA	NA	1. Compared with healthy controls and patients with acoustic neuroma, meningioma, or nonlesional epilepsy, the patients with glioma had higher values of preoperative NLR and dNLR as well as lower values of LMR and PNI, whereas PLR was higher in glioma patients than in healthy controls and patients with nonlesional epilepsy; 2. Subgroup analysis revealed a positive correlation between NLR, dNLR, P…	Glioma	Glioma,Glioblastoma	Glioma	NA	NA	0.777	The best diagnostic performance was obtained with the combination of NLR+LMR and dNLR+LMR, with AUCs of 0.777 and 0.778, respectively.
30214229	10.2147/OTT.S171539	Onco Targets Ther	2018	mir-361-5p inhibits glioma migration and invasion by targeting snD1	Downregulation of miR-361-5p contributes to epithelial-mesenchymal transition of glioma cells. However, the relevance of miR-361-5p to migration and invasion of gliomas remains unknown. Materials and methods: The relationship between miR-361-5p and SND1 expression was analyzed in 120 human gliomas and 8 glioma cell lines by in situ hybridization, immunohistochemistry, and Western blot. Dual-lucif…	miR-361-5p; glioma; SND1; migration; invasion	MIR361	miR-361-5p	miR-361-5p is an important tumor suppressor and a novel diagnostic biomarker of glioma, and miR-361-5p and SND1 are potential therapeutic candidates for malignant gliomas.	RNA Biomarker	miRNA	Diagnositic,Therapeutic	Tier 3, Biomarker is validated in pre-clinical research	China	120	71	49	NA	NA	2,3,4	Tissue	Immunohistochemistry,In situ hybridisation,qRT-PCR,Western Blot	NA	SND1	1. MiR-361-5p is decreased in gliomas and correlates with grades; 2. SND1 correlates with grades and its overexpression in glioma is associated with mir-361-5p downregulation; 3. mir-361-5p expression in glioma cell lines at various levels is negatively correlated with snD1 expression; 4. SND1 is a direct target of mir-361-5p in human glioma cells; 5. mir-361-5p inhibits the migration and invasio…	Glioma	Diffuse Astrocytoma,Oligoastrocytoma,Oligodendrocytoma,Anaplastic astrocytoma,Glioblastoma	Glioma	0.6875	0.975	0.9481	ROC curve of miR-361-5p expression between low-grade glioma and high-grade glioma showed that the area under the ROC curve was 0.9481 (95% CI: 0.8956-0.9819, P < 0.0001; Figure 2A and B) which indicates that miR-361-5p expression in glioma tissues was helpful in differentiating glioma grades. The optimal cutoff value for glioma diagnosis using miR-361-5p LI was ≤12.78% (sensitivity 68.75%; specif…
29258767	NA	Pathol Res Pract	2017	Immunohistochemical comparative analysis of GFAP, MAP - 2, NOGO - A, OLIG - 2 and WT - 1 expression in WHO 2016 classiﬁed neuroepithelial tumours and their prognostic value	Immunohistochemistry is routinely used in diﬀerential diagnosis of tumours of the central nervous system (CNS). The latest 2016 WHO 2016 revision now includes molecular data such as IDH mutation and 1p/19q codeletion thus restructuring glioma classiﬁcation. Direct comparative information between commonly used im- munohistochemical markers for glial tumours GFAP, MAP - 2, NOGO - A, OLIG - 2 and WT…	Glioma; GFAP; MAP - 2; NOGO - A; OLIG - 2; WT - 1; Astrocytoma; Oligodendroglioma; Ependymoma; Tissue microarrays	MAP2; OLIG2; OLIG2	MAP-2; OLIG-2; WT-1	Among the evaluated markers MAP - 2, OLIG - 2 and WT - 1 showed the best potential to separate between glioma entities and can be recommended for a standardized immunohistochemical panel.	Protein Biomarker	NA	Diagnositic,Prognostic	Tier 3, Biomarker is validated in pre-clinical research	Germany	563	339	224	NA	44(1-87)	1,2,3,4	Tissue	Immunohistochemistry	NA	NA	1. GFAP expression decreases with tumour malignancy, oligodendroglial differentiation and IDH wildtype status in astrocytoma; 2. MAP-2 IRS is increased in astrocytomas with IDH1 mutation, oligodendroglial lineage and higher proliferation rate; 3. NOGO-a expression is lower in cases with ATRX loss, IDH mutation and higher patients' age; 4. OLIG-2 expression is predominantly seen in oligodendroglio…	Glioma	Astrocytic tumours: Pilocytic astrocytoma, Pilomyxoid astrocytoma, Diffuse astrocytoma, Anaplastic astrocytoma, Glioblastoma; Oligodendroglial tumours: Oligodendroglioma, Anaplastic oligodendroglioma, Ependymal tumours: Subependymoma, Myxopapillary ependymoma, Ependymoma, Anaplastic ependymoma	Glioma	NA	NA	NA	NA
27837435	10.1007/s11060-016-2308-5	J Neurooncol	2016	Exosomal miR-221 targets DNM3 to induce tumor progression and temozolomide resistance in glioma	MicroRNA is an important regulator of glioblastoma. This study aims at validating microRNA-221 (miR-221) as a biomarker for glioblastoma, and understanding how miR-221 regulates glioblastoma progression. Using clinical samples, miR-221 expression was analyzed by quantitative reverse-transcriptase PCR (qPCR). SHG-44 cells were treated with anti-miR-221 or U87MG- derived exosomes followed by monito…	Exosome; Glioma; MiR-221; DNM3; RELA; Drug resistance	MIR221	miR-221	miR-221 is a biomarker that positively correlates with glioma grade and TMZ resistance.	RNA Biomarker	miRNA	Diagnositic,Prognostic,Therapeutic	Tier 3, Biomarker is validated in pre-clinical research	China	NA	NA	NA	NA	NA	NA	Serum	qRT-PCR	RELA	DNM3	1. In GBM, aberrant miRNA expression is closely associated with enhanced tumor proliferation, invasion and metastasis and consequently can be used as an indicator of cancer malignancy; 2. An increased drug resistance coincides with increased secretion of exosomes; 3. Elevated tissue and exosomal miR-221 levels is positively correlated with glioma grades; 4. Inhibiting endogenous miR-221 expressio…	Glioma	Glioma	Glioma	NA	NA	NA	serum exosomal miR-221 level increased with the glioma grades
28367610	10.1007/s10072-017-2912-y	Neurol Sci	2017	Plasma miR-122 as a potential diagnostic and prognostic indicator in human glioma	Gliomas are the most common and aggressive brain tumors, and a poor prognosis is correlated with its World Health Organization (WHO) grade. MicroRNAs (miRNAs) may serve as diagnostic and prognostic biomarkers in gliomas. In the present study, we collected plasma samples from patients with gliomas to evaluate the expression of miR-122 and analyzed the role of miR-122 in the diagnosis and prognosis…	Glioma; miR-122; Diagnose; Prognosis; Biomarker	MIR122	miR-122	plasma miR-122 expression might act as a diagnostic and prognostic biomarker for gliomas	RNA Biomarker	miRNA	Diagnositic,Prognostic	Tier 3, Biomarker is validated in pre-clinical research	China	74	39	35	NA	NA	1,2,3,4	Serum	qRT-PCR	NA	NA	1. Plasma miR-122 expression might act as a diagnostic and prognostic biomarker for gliomas; 2. miR-122 in the glioma group was lower than that in the control group; 3. The expression of miR-122 was signiﬁcantly correlated with WHO grade; 4. miR-122 expression decreased as the gliomas developed; 5. miR-122 expression and extent of resection are independent prognostic parameters for indicating poo…	Glioma	Glioma	Glioma	0.919	0.811	0.939	We analyzed the performance of miR-122 for diagnosing gliomas using a ROC curve analysis. At the optimal expression cutoff value of 1.225, the sensitivity was 91.9% and specificity was 81.1%, with an AUC of 0.939.
31933806	NA	Int J Clin Exp Pathol	2019	Serum miR-29b as a novel biomarker for glioblastoma diagnosis and prognosis	Altered expression of serum microRNAs (miRNA) has been reported to correlate with carcinogenesis and progression of glioblastoma (GBM). This study assessed the potential diagnostic and prognostic value of serum miR-29b for GBM. Quantitative reverse transcription-polymerase chain reaction (qRT-PCR) was used to detect the expression levels of serum miR-29b in 107 patients with GBM patients, 40 pati…	Glioblastoma; exosomes; miR-29b; prognosis	MIR29B1; MIR29B2	miR-29b	serum exosomal miR-29b might be a promising biomarker for predicting prognosis of GBM.	RNA Biomarker	miRNA	Diagnositic,Prognostic	Tier 3, Biomarker is validated in pre-clinical research	China	107	56	51	NA	NA	4	Serum	qRT-PCR	NA	NA	1. Serum exosomal miR-29b might be a promising biomarker for predicting prognosis of GBM; 2. Serum exosomal miR-29b could effectively distinguish GBM patients from AA patients or normal controls; 3. Low serum exosomal miR-29b expression was strongly associated with aggressive clinical findings and shorter survival; 4. Serum exosomal miR-29b was an independent prognostic indicator;	Glioblastoma	Glioblastoma	Glioblastoma / Astrocytoma	0.813	0.775	0.866	We found that serum exosomal miR-29b could well identify GBM patients from normal controls, with an AUC of 0.866. The sensitivity and specificity were 83.18% and 81.25%, respectively
31611998	10.3892/ol.2019.10819	Oncol Lett	2019	Diagnostic and prognostic value of microRNA-193b in patients with glioma and its effect on tumor progression	Emerging evidence has indicated the important roles of microRNAs (miRs) in the pathogenesis of cancer in humans. The present study sought to assess the expression patterns of miR-193b in patients with glioma, and investigated its clinical significance and biological function in this disease. The expression of miR-193b in the serum, tissues and cells of patients with glioma was analyzed using reve…	microRNA-193b; diagnosis; prognosis; tumor progression; glioma	MIR193B	miR-193b	The upregulation of miR-193b expression may enhance glioma progression, and may therefore be a potential target for glioma therapy.	RNA Biomarker	miRNA	Diagnositic,Prognostic	Tier 3, Biomarker is validated in pre-clinical research	China	122	77	45	NA	NA	1,2,3,4	Tissue,Serum	qRT-PCR	NA	NA	1. Increased expression of miR-193b was observed in serum, tissues and cells of patients with glioma compared with the corresponding controls; 2. miR-193b expression was associated with the World Health Organization grading and the Karnofsky Performance Scale of the patients; 3. High expression of miR-193b was associated with poor overall survival rate in patients; 4. The overexpression of this m…	Glioma	Glioma	Glioma	0.795	0.868	0.903	miR-193b had high diagnostic value with an area under the curve of 0.903. The sensitivity was 79.5% and the specificity was 86.8% at the cut-off value of 1.155, which represented an optimal relative expression value of miR-193b to distinguish glioma patients from healthy individuals. Patients with high expression of miR-193b had low overall survival compared with those with low miR-193b expressio…
31410219	10.7150/thno.33114	Theranostics	2019	Evaluation of serum extracellular vesicles as noninvasive diagnostic markers of glioma.	Glioma is the most common malignant primary brain tumor in the central nervous system (CNS). The lack of reliable noninvasive diagnostic and prognostic methods is one of the main reasons for the high mortality of glioma. Serum has become a useful biomarker for the diagnosis and prognosis prediction of glioma because extracellular vesicles (EVs) carry molecular components from their parental cells…	extracellular vesicle; glioma; liquid biopsy; EGFR; NLGN3	EGFR	EGFR	We demonstrated that EGFR+ EVs are effective diagnostic and prognostic markers of glioma.	Protein Biomarker	NA	Diagnositic,Prognostic	Tier 3, Biomarker is validated in pre-clinical research	China	23	NA	NA	NA	NA	2,3,4	Serum	Immunohistochemistry, qRT-PCR, Western Bolt	NA	NA	1. We demonstrated that EGFR+EVs are effective diagnostic and prognostic markers of glioma; 2. High expression of EGFR in the EVs derived from glioma cells; 3. EGFR+EVs as a diagnostic marker for glioma; 4. EGFR in serum EVs correlates with the malignancy of glioma;	Glioma	Glioma	Glioma	0.8689	0.837	0.9	We found that EGFR+ EVs exhibited high sensitivity (86.96%) and specificity (83.7%) in identifying glioma patients with an area under the curve (AUC) of 0.900 (95% CI of 0.8064 ~0.9936, P <0.0001)
25817794	10.1016/j.bbrc.2015.03.088	Biochem Biophys Res Commun	2015	miR-340 inhibits glioblastoma cell proliferation by suppressing CDK6, cyclin-D1 and cyclin-D2	Glioblastoma development is often associated with alteration in the activity and expression of cell cycle regulators, such as cyclin-dependent kinases (CKDs) and cyclins, resulting in aberrant cell proliferation. Recent studies have highlighted the pivotal roles of miRNAs in controlling the development and growth of glioblastoma.Here, we provide evidence for a function of miR-340 in the inhibitio…	Cell cycle; CDK; Cyclin; Glioblastoma; miR-340	MIR340	miR-340	miR-340 plays a tumor-suppressive role in glioblastoma and may be useful as a diagnostic biomarker and/or a therapeutic avenue for glioblastoma.	RNA Biomarker	miRNA	Diagnositic,Therapeutic	Tier 3, Biomarker is validated in pre-clinical research	China	35	NA	NA	NA	NA	2,3,4	Tissue	qRT-PCR	NA	CDK6; cyclin-D1; cyclin-D2	1. miR-340 is downregulated in ~89% of glioblastoma tumor samples examined and 100% of examined glioblastoma cell lines; 2. miR-340 plays an oncosuppressive role in glioblastoma, and that its ectopic expression causes significant defect in glioblastoma cell growth; 3. miR-340 inhibits glioblastoma cell proliferation by suppressing CDK6, cyclin-D1 and cyclin-D2; 4. miR-340 plays a tumor-suppressiv…	Glioblastoma	Glioblastoma	Glioblastoma / Astrocytoma	NA	NA	NA	We performed RT-PCR and found that transcriptional levels of miR-340 were decreased in 88.5% (31 out of 35) of the clinical glioblastoma samples
31485019	10.1038/s41388-019-0996-y	Oncogene	2019	Hypoxic glioma-derived exosomes deliver microRNA-1246 to induce M2 macrophage polarization by targeting TERF2IP via the STAT3 and NF-κB pathways	Exosomes are emerging as important elements that participate in intercellular communication and tumor microenvironment modulation,but the exact mechanisms by which tumor exosomes facilitate the generation of the immunosuppressive microenvironment remain unclear.Here we investigated the effects of glioma-derived exosomes(GDEs)on macrophage polarization and glioma progression.We also performed micr…	GBM; miR-1246	MIR1246	miR-1246	miR-1246 in the CSF of GBM patients may be a novel biomarker for GBM diagnosis and that treatment targeting microRNA-1246 may contribute to antitumor immunotherapy.	RNA Biomarker	miRNA	Diagnositic,Therapeutic	Tier 3, Biomarker is validated in pre-clinical research	China	NA	NA	NA	NA	NA	NA	Cell lines	qRT-PCR	NA	TERF2IP	1. H-GDEs induce M2 macrophage polarization in vitro and in vivo; 2. MiR-1246 is highly expressed in H-GDEs and the CSF of GBM patients and is delivered to macrophages via exosomes; 3. MiR-1246 induces M2 macrophage polarization in vitro and in vivo; 4. MiR-1246 directly targets TERF2IP in macrophages; 5. Exosomal miR-1246 targets TERF2IP and induces M2 macrophage polarization by activating the S…	Glioblastoma	Glioblastoma	Glioblastoma / Astrocytoma	NA	NA	NA	Additionally, co-implantation of glioma cells and miR-1246-overexpressing macrophages resulted in a poorer survival time (p=0.0018)
30197535	10.2147/CMAR.S171137	Cancer Manag Res	2018	MicroRNA-200b expression level is negatively associated with pathological grading in human gliomas	Aim: To elucidate the clinical implication of microRNA (miRNA)-200b in the pathological grading of gliomas. Methods: We searched the Chinese National Knowledge Infrastructure, Web of Knowledge, Embase, and PubMed databases. Related articles were assessed, and ORs with 95% CIs were calculated to examine the relationship between miRNA-200b expression levels and the World Health Organization (WHO) g…	microRNA-200b; down-regulation; glioma; grade; meta-analysis	MIR200B	miR-200b	MiRNA-200 might serve as a prognostic and diagnostic biomarker or a helpful therapeutic target.	RNA Biomarker	miRNA	Diagnositic,Prognostic,Therapeutic	Tier 3, Biomarker is validated in pre-clinical research	China	87	73	55	51	51(27-76)	1,2,3,4	Tissue	qRT-PCR	NA	NA	1. Compared with non-neoplastic brain tissues, the expression level of miR-200b was signicantly decreased in glioma tissues; 2. The glioma tissues from high-grade tumors had much lower miR-200b expression than glioma tissues from low-grade tumors;	Glioma	Glioma	Glioma	NA	NA	NA	The miRNA-200b expression in glioma tissues was negatively associated with the WHO glioma grade (OR, 0.070; 95% CI, 0.007-0.678; P=0.022).
30279734	10.7150/thno.26550	Theranostics	2018	Mesenchymal glioblastoma constitutes a major ceRNA signature in the TGF-β pathway	Rationale: Competitive endogenous RNA (ceRNA) networks play important roles in posttranscriptional regulation. Their dysregulation is common in cancer. However, ceRNA signatures have been poorly examined in the invasive and aggressive phenotypes of mesenchymal glioblastoma (GBM). This study aims to characterize mesenchymal glioblastoma at the mRNA-miRNA level and identify the mRNAs in ceRNA netwo…	ceRNA network; micNETs; TGFBR2; mesenchymal subtype	TGFBR2; RUNX1; PPARG; ACSL1; GIT2; RAP1B	TGFBR2; RUNX1; PPARG; ACSL1; GIT2; RAP1B	Six genes (TGFBR2, RUNX1, PPARG, ACSL1, GIT2 and RAP1B) that interacted with each other in both a ceRNA-related manner and in terms of their protein functions were identified as markers of the mesenchymal subtype.	RNA Biomarker	mRNA	Diagnositic,Therapeutic	Tier 3, Biomarker is validated in pre-clinical research	China	NA	NA	NA	NA	NA	NA	Tissue	Immunohistochemistry,qRT-PCR	NA	NA	1. We characterized mesenchymal glioblastoma at the mRNA-miRNA level and reported a ceRNA network that could separate the mesenchymal subtype from other subtypes; 2. Identification of a ceRNA network enriched in the mesenchymal subtype; 3. Six micNETs, TGFBR2, RUNX1, PPARG, GIT2, ACSL1 and RAP1B, predict the GBM mesenchymal subtype; 4. The TGF-β pathway is a potential therapeutic target for the G…	Glioblastoma	Glioblastoma	Glioblastoma / Astrocytoma	0.8013	0.84	0.8883	The micNETs performed slightly better than the TFs in classifying samples as mesenchymal subtypes in TCGA Agilent GBM database (micNETs: AUC = 0.8883, sensitivity = 80.13%, specificity = 84%; six TFs: AUC = 0.8647, sensitivity = 83.33%, specificity = 76.92%)
30995921	10.1186/s12967-019-1882-7	J Transl Med	2019	Joint bioinformatics analysis of underlying potential functions of hsa-let-7b-5p and core genes in human glioma	Background: Glioma accounts for a large proportion of cancer, and an effective treatment for this disease is still lacking because of the absence of specific driver molecules. Current challenges in the treatment of glioma are the accurate and timely diagnosis of brain glioma and targeted treatment plans. To investigate the diagnostic biomarkers and prospective role of miRNAs in the tumorigenesis …	Glioma; MicroRNA; hsa-let-7b-5p; Biomarker; Bioinformatics analysis	PLK1; CCNA2; CCNB2; AURKA	PLK1; CCNA2; cyclin B2 (CCNB2); AURKA	Based on crosstalk genes in the KEGG, PPI network, and WGCNA analyses, PLK1, CCNA2, cyclin B2 (CCNB2), and AURKA were screened as candidate diagnostic marker genes.	DNA Biomarker	NA	Diagnositic,Prognostic	Tier 4, Biomarker is putative one based on data analysis	China	NA	NA	NA	NA	NA	NA	Tissue	qRT-PCR	hsa-let-7b-5p	NA	1. Based on crosstalk genes in the KEGG, PPI network, and WGCNA analyses, PLK1, CCNA2, cyclin B2 (CCNB2), and AURKA were screened as candidate diagnostic marker genes; 2. The survival analysis revealed that high mRNA expression of PLK1, CCNA2, and AURKA was significantly associated with poor overall survival; 3. Furthermore, hsa-let-7b-5p was identified as a core miRNA in the regulation of candid…	Glioma	Glioma	Glioma	NA	NA	NA	NA
31138312	10.1186/s12967-019-1930-3	J Transl Med	2019	Integrated analysis of 34 microarray datasets reveals CBX3 as a diagnostic and prognostic biomarker in glioblastoma	Background: Glioblastomas have a high degree of malignancy, high recurrence rate, high mortality rate, and low cure rate. Searching for new markers of glioblastomas is of great signifcance for improving the diagnosis, prognosis and treatment of glioma. Methods: Using the GEO public database, we combined 34 glioma microarray datasets containing 1893 glioma samples and conducted genetic data mining…	Glioblastoma; Biomarker; Diagnosis; Prognosis; Diferentially expressed gene	CBX3	CBX3	CBX3 was distinguished as a novel and clinically noteworthy biomarker in GBM.	Protein Biomarker	NA	Diagnositic,Prognostic	Tier 4, Biomarker is putative one based on data analysis	China	NA	NA	NA	NA	NA	1,2,3,4	Tissue	Immunohistochemistry,qRT-PCR	NA	NA	1. CBX3 overexpression in human GBM samples was shown by immunohistochemical staining and qPCR; 2. Knockdown of CBX3 inhibits U373 cell growth; 3. Knockdown of CBX3 induced G2/M cell cycle arrest in U373 cells;	Glioblastoma	Glioblastoma	Glioblastoma / Astrocytoma	NA	NA	NA	NA
31784096	10.1016/j.prp.2019.152728	Pathol Res Pract	2019	High density DNA methylation array is a reliable alternative for PCR-based analysis of the MGMT promoter methylation status in glioblastoma	Aim: MGMT promoter methylation status is an important biomarker predicting survival and response to chemotherapy in patients suffering from glioblastoma. Since new diagnostic methods such as methylome-based classification of brain tumors are more and more frequently performed, we aimed at comparing the suitability of calculating the MGMT promoter methylation status in a quantitative manner from t…	MGMT promoter methylation; MS-PCR; Illumina methylome bead chip array; High density DNA; methylation array; Glioma; Glioblastoma	MGMT	MGMT promoter methylation	MGMT promoter methylation status is an important biomarker predicting survival and response to chemotherapy in patients suffering from glioblastoma.	Epigenic Biomarker	NA	Diagnositic,Prognostic,Therapeutic	Tier 1, Biomarker has been approved by the FDA	Germany	39	25	14	61	61(39-86)	NA	Tissue	Methylation-specific PCR	NA	NA	1. MGMT promoter methylation status is an important biomarker predicting survival and response to chemotherapy in patients suffering from glioblastoma; 2. MGMT promoter methylation analysis are definitively higher than those generated by MS-PCR, but the array-based profiling also provides additional information about distinct molecular brain tumor classes and genomewide copy number information; 3…	Glioblastoma	Glioblastoma	Glioblastoma / Astrocytoma	NA	NA	NA	NA
20223881	10.1093/neuonc/noq026	Neuro Oncol	2010	Activation of the Hedgehog pathway in pilocytic astrocytomas	Pilocytic astrocytoma is commonly viewed as a benign lesion. However, disease onset is most prevalent in the fifirst two decades of life, and children are often left with residual or recurrent disease and signifificant morbidity. The Hedgehog (Hh) pathway regulates the growth of higher WHO grade gliomas, and in this study, we have evaluated the activation and operational status of this regulatory…	Hedgehog; pediatric brain tumor; pilocytic astrocytoma.	PTCH; GLI1	PTCH, GLI1	These findings suggest that Hh pathway activation is common in pediatric pilocytic astrocytomas and may be associated with younger age at diagnosis and tumor growth.	Protein Biomarker	NA	Diagnositic,Prognostic	Tier 3, Biomarker is validated in pre-clinical research	USA	20	NA	NA	NA	NA	NA	Tissue	Immunohistochemistry,qRT-PCR	NA	NA	1. PTCH mRNA expression levels in Pilocytic Astrocytomas correlate lnversely with age; 2. PTCH and GLI1 protein staining indices in Pilocytic Astrocytomas correlate with that of a cellular marker for proliferation; 3. Hh pathway modulation can be measured in primary cells cultured from Pilocytic Astrocytomas;	Pilocytic Astrocytomas	Pilocytic Astrocytomas	Astrocytoma	NA	NA	NA	Compared with control specimens, PTCH RNA expression was elevated in 45% of the pilocytic astrocytoma specimens(Fig. 1).
32008867	10.1016/j.prp.2020.152828	Pathol Res Pract	2020	Upregulation of DEAD box helicase 5 and 17 are correlated with the progression and poor prognosis in gliomas	Recent researches indicated Ddx5 and Ddx17 play crucial roles in tumorigenesis. However, the study of Ddx5 and Ddx17 in glioma remains a little. Our study investigated their expression in glioma and evaluated its association with clinical factors and prognostic significance. The expression of Ddx5 and Ddx17 were both upregulated in glioma tissues compared to normal brain tissues, and a significan…	DEAD box helicase 5; DEAD box helicase 17; Glioma; Radiotherapy; Prognosis	DDX5; DDX17	Ddx5; Ddx17	Overexpressed Ddx5 and Ddx17 are involved in the clinical progression and poor prognosis of glioma patients, suggesting that their upregulation can be used as a reliable clinical predictor for tumor diagnosis and to predict survival in patients with glioma.	Protein Biomarker	NA	Diagnositic,Prognostic	Tier 3, Biomarker is validated in pre-clinical research	China	73	48	25	47	47(21-81)	1,2,3,4	Tissue	Immunohistochemistry,qRT-PCR	NA	NA	1. The expression of Ddx5 and Ddx17 were both upregulated in glioma tissues compared to normal brain tissues; 2. A significant positive correlation between Ddx5 and Ddx17 expression was identified by statistical analysis; 3. Immunohistochemical staining verified the expression of Ddx5 and Ddx17 in peritumoral zone was lower than that in core zone but higher than normal brain tissues; 4. The incre…	Glioma	Glioma	Glioma	NA	NA	NA	Significant upregulation of Ddx5 mRNA level was observed in glioma tissues compared with normal brain tissues (P < 0.05), and increased level of Ddx5 mRNA in glioma patients was positively correlated with the WHO grading and histologic type (Fig. 1B)
15696972	10.1007/s10014-004-0165-y	Brain Tumor Pathol	2004	Immunohistochemical analysis of SOX6 expression in human brain tumors	We previously demonstrated that the developmentally regulated gene, SOXO, is strongly expressed in glioma cells and in the fetal brain, but only faintly in the normal adult brain. Recent studies have indicated that brain tumor cells may share antigens, signaling systems, and behavior with neural stem/progenitor cells. To test the validity of this proposition, we analyzed the expression of SOX6 in…	SOX6; Brain tumor; Undifferentiated cell; Neural stem/progenitor cell	SOX6	SOX6	SOX6 may be a useful marker for the diagnosis of tumors arising from immature bipotential cells that may differentiate into neuronal and glial cells.	Protein Biomarker	NA	Diagnositic	Tier 3, Biomarker is validated in pre-clinical research	Japan	20	NA	NA	NA	NA	1,2,3,4	Tissue	Immunohistochemistry	NA	NA	1. Immunohistochemical analysis revealed that astrocytic and oligodendroglial tumors expressed SOX6; 2. Neuronal-glial cell tumors (central neurocytoma) and embryonal tumors (medulloblastoma), which arise from multipotential stem cell precursors, also showed a high intensity of SOX6 staining; 3. Ependymal tumors (ependymoma and subependymoma), meningioma, and schwannoma, which are all well differ…	Glioma	Glioblastoma,Anaplastic Astrocytoma,Anaplastic Oligoastrocytoma,Diffuse Astrocytoma,Oligodendroglioma,Ependymoma,Pilocytic Astrocytoma,Subependymoma	Glioma	NA	NA	NA	The immunohistochemical analysis revealed that all of the glioma specimens analyzed (six glioblastomas, eight anaplastic astrocytomas, four diffuse astrocytomas, one oligodendroglioma, and one pilocytic astrocytoma), except ependymomas and the subependymoma, expressed SOX6 in their cellular nuclei (Fig. 1).
7523604	10.1136/jnnp.57.10.1212	J Neurol Neurosurg Psychiatry	1994	Tenascin in cerebrospinal fluid is a useful biomarker for the diagnosis of brain tumour	Tenascin, an extracellular matrix glycoprotein, has been reported to be expressed predominantly on glioma tissue in the CNS, both in a cell associated and an excreted form. Recently, a highly sensitive sandwich type enzyme immunoassay for quantitative determination of tenascin was developed. In the present study, the amount of tenascin in CSF was measured. An increase of tenascin in CSF (>100 ngl…	Tenascin; cerebrospinal fluid; brain tumour	TNC	Tenascin	Tenascin, an extracellular matrix glycoprotein, has been reported to be expressed predominantly on glioma tissue in the CNS, both in a cell associated and an excreted form.	Protein Biomarker	NA	Diagnositic	Tier 3, Biomarker is validated in pre-clinical research	Japan	68	NA	NA	NA	NA	NA	Cerebrospinal fluid (CSF)	Highlysensitive sandwich type enzyme immunoassay	NA	NA	1. An increase of tenascin in CSF (>100 ng/ml) was found in patients with an astrocytic tumour; 2. The concentration was significantly higher (>300 ng/rn) in high grade astrocytoma (anaplastic astrocytoma and glioblastoma) and a further increase(>1000 ng/ml) was found in cases of CSF dissemination of high grade astrocytoma; 3. Tenascin concentrations were less than 100 ng/ml in nonastrocytic tumo…	Glioma	Anaplastic Astrocytoma,Glioblastoma,High grade astrocytoma	Glioma	NA	NA	NA	An increase of tenascin in CSF (>100 nglml) was found in patients with an astrocytic tumour.
28204824	10.3892/ijmm.2017.2881	Int J Mol Med	2017	DNA methylation-mediated caspase-8 downregulation is associated with anti-apoptotic activity and human malignant glioma grade	The methylation-mediated silencing of tumor suppressors, including key apoptosis-related genes plays an important role in the pathogenesis and therapeutic resistance in human cancer. In this study, we aimed to elucidate the role and mechanisms of resistance to apoptosis with caspase-8 gene downregulation in human malignant glioma. Reverse transcription-polymerase chain reaction (RT-PCR) and methy…	caspase-8; glioma; DNA methylation; gene silencing; anti-apoptosis	CASP8	CASP8 methylation	The caspase-8 gene methylation status may be used as an indicator for the early diagnosis of human malignant glioma.	Epigenic Biomarker	NA	Diagnositic,Therapeutic	Tier 3, Biomarker is validated in pre-clinical research	China	66	35	31	36.7	36.7 ± 15.2	1,2,3,4	Tissue	Methylation-specific PCR	NA	NA	1. Downregulated mRNA expression of caspase-8 correlates with the grade of human malignant glioma; 2. Methylation of caspase-8 gene promoter is rare in human cancer cell lines; 3. Anti-apoptotic activity and expression at the mRNA level are highly relevant to caspase-8 gene methylation in human cancer cells; 4. The caspase-8 gene methylation status may be used as an indicator for the early diagno…	Glioma	Glioma	Glioma	NA	NA	NA	Caspase-8 expression at the mRNA level in the human glioma tissues was significantly lower than that in the normal brain tissues (P<0.01)
20041315	10.1007/s12032-009-9402-x	Med Oncol	2011	FRAT1 expression and its correlation with pathologic grade, proliferation, and apoptosis in human astrocytomas	FRAT1 was originally characterized as a protein frequently rearranged in advanced T-cell lymphoma, which inhibits GSK-3-mediated phosphorylation of b-catenin and positively regulates the Wnt signaling pathway. FRAT1 has recently been identifified as a proto-oncogene involved in tumorigenesis, as elevated expression of FRAT1 was detected in several types of human cancers. However, the relationship…	FRAT1; Astrocytoma; Proliferation; Apoptosis; Immunohistochemistry; TUNEL	FRAT1	FRAT1	In conclusion, FRAT1 may be an important factor in the tumorigenesis and progression of astrocytoma, which could be used as a potential biomarker for pathological diagnosis of malignancy and a target for biological therapy.	Protein Biomarker	NA	Diagnositic	Tier 3, Biomarker is validated in pre-clinical research	China	76	42	34	42.6	42.6±17.3	3,4	Tissue	Immunohistochemistry	NA	NA	1. All grades and most subtypes of astrocytomas expressed high level of FRAT1; 2. Expression levels of FRAT1 in human astrocytomas were significantly positively correlated with increasing WHO grades; 3. PI in FRAT1-positive specimens was significantly higher than it in FRAT1-negative specimens, and FRAT1 IRS was positively correlated with the PI; 4. Though there was no significant difference betw…	Astrocytoma	Pilocytic Astrocytomas,Subependymal giant cell Astrocytoma,Diffuse Astrocytomas,Protoplasmic Astrocytomas,Gemistocytic Astrocytomas,Anaplastic Astrocytomas,Glioblastomas	Astrocytoma	NA	NA	NA	The results showed that the FRAT1 immunoreactivity score (IRS), PI, and AI of astrocytoma were 4.11 ± 3.86, 31.92 ± 20.00%, and 2.66 ± 1.66%, respectively, and all of them increased markedly with the increase of pathologic grade of astrocytomas (P<0.001 for all).
20219352	10.1016/j.ejca.2010.02.003	Eur J Cancer	2010	The use of hsa-miR-21, hsa-miR-181b and hsa-miR-106a as prognostic indicators of astrocytoma	Background: The aberrant expression of microRNAs (miRNAs) is associated with a variety of diseases including cancers. In the present study, the miRNA expression profile was examined in astrocytoma, a malignant and prevalent intracranial tumour in adults. Methods: We screened the expression profile of 200 miRNAs in a training sample set consisting of 84 astrocytoma samples and 20 normal adjacent t…	microRNA; Astrocytoma; Survival	MIR21; MIR181B1; MIR181B2; MIR106A	hsa-miR-21; hsa-miR-181b; hsa-miR-106a	Our results suggest a great potential for the use of miRNA profiling as a powerful diagnostic and prognostic marker in defining the signature of astrocytomas and in predicting the post-surgical outcome.	RNA Biomarker	miRNA	Diagnositic,Prognostic	Tier 3, Biomarker is validated in pre-clinical research	China	124	66	58	47.45	NA	1,2,3,4	Tissue	qRT-PCR	NA	NA	1. The down-regulation of hsa-miR-137 in astrocytomas was shown to be associated with advanced clinical stages of this disease; 2. Using Kaplan-Meier survival analysis we showed that low expression of hsa-miR-181b or hsa-miR-106a, or high expression of hsa-miR-21 was significantly associated with poor patient survival; 3. Cox proportional hazard regression analysis revealed that this prognostic i…	Astrocytoma	Pilocytic Astrocytoma,Diffuse Astrocytoma,Anaplastic Astrocytoma,Glioblastoma multiforme	Astrocytoma	NA	NA	NA	We observed a poorer survival rate that was marginally significant in astrocytoma patients showing high levels of hsa-miR-21 (p = 0.061; log-rank test)
30794970	10.1016/j.wneu.2019.02.009	World Neurosurg	2019	Diagnostic and Prognostic Potential of Serum Cell-Free microRNA-214 in Glioma	BJECTIVE: We aimed toexpound feasibility ofserum cellfree microRNA-214 (miR-214) as a noninvasive biomarker for glioma in this study. PATIENTS AND METHODS: We detected expression of miR-214 in medium from 2 glioma cell lines to confirm whether it is secretory in screening phase. Then, we verified cell-free miR-214 expression in serum samples from an independent set of 100 preoperative patients wi…	Cell-free miR-214; Circulating miRNAs; Glioma; Noninvasive diagnosis; Prognostic factor	MIR214	miR-214	Serum cell-free miR-214 could serve as a promising noninvasive biomarker of glioma in tumor stratification, early diagnosis, and prognostic evaluation.	RNA Biomarker	miRNA	Diagnositic,Prognostic	Tier 3, Biomarker is validated in pre-clinical research	China	100	83	17	NA	NA	1,2,3,4	Serum	qRT-PCR	NA	NA	1. Extracellular miR-214 levels were significantly overexpressed in preoperative serum from glioma patients with glioma, whereas its expression significantly decreased in matched postoperative serum; 2. Upregulated cell-free miR214 in serum was significantly associated with higher tumor grade, absence of isocitrate dehydrogenase, and unmethylated methylguanine methyltransferase promoter; 3. Extra…	Glioma	Glioma	Glioma	0.9	0.71	0.885	Serum cell-free miR-214 generated an area under the curve (AUC) value of 0.885 with 90.00% sensitivity and 71.00% specificity in distinguishing patients with glioma (n = 100) from healthy controls (n = 100).
29076001	10.1007/s11060-017-2639-x	J Neurooncol	2017	A microRNA signature from serum exosomes of patients with glioma as complementary diagnostic biomarker	Malignant gliomas, the most frequent primary brain tumors, are characterized by a dismal prognosis. Reliable biomarkers complementary to neuroradiology in the differential diagnosis of gliomas and monitoring for postsurgical progression are unmet needs. Altered expression of several microRNAs in tumour tissues from patients with gliomas compared to normal brain tissue have been described, thus su…	MiRNAs; Circulating biomarkers; Gliomas; Exosomes	MIR21; MIR222; MIR124-1; MIR124-2; MIR124-3	miR-21; miR-222; miR-124-3p	The analysis of miR-21, miR-222 and miR-124-3p in serum exosomes of patients affected by gliomas can provide a minimally invasive and innovative tool to help the differential diagnosis of gliomas at their onset in the brain and predict glioma grading and non glialmetastases before surgery.	RNA Biomarker	miRNA	Diagnositic	Tier 3, Biomarker is validated in pre-clinical research	Italy	111	63	48	NA	NA	1,2,3,4	Serum	qRT-PCR	NA	NA	1. Selection of candidate miRNAs overexpressed in glioma tissues; 2. The expression levels of miR-21, miR-222 and miR-124-3p in serum exosomes of patients with high grade gliomas were significantly higher than those of low grade gliomas and healthy controls; 3. The expression levels of miR-21, miR-222 and miR-124-3p were sharply decreased in samples obtained after surgery;	Glioma	Glioma	Glioma	0.84	0.77	0.87	Remarkably, the combination of miR-21, 222 and 124-3p improved the diagnostic accuracy, yielding an AUC of 0.87 (95% CI 0.7885-0.9524, p<0.0001).
28780604	10.1007/s10571-017-0525-x	Cell Mol Neurobiol	2017	MiR-338-5p Promotes Glioma Cell Invasion by Regulating TSHZ3 and MMP2	This study was designed to examine differential expression of miR-338-5p in gliomas and the role of miR- 338-5p in glioma cell invasion via its potential target gene TSHZ3 encoding Teashirt zinc fifinger homobox 3, predicted by bioinformatics, and matrix metallopeptidase 2 (MMP2), the key pro-invasive protease overexpressed in gliomas. Quantitative real-time reverse transcription PCR (qRT-PCR) an…	Glioma; MiR-338-5p; TSHZ3; MMP2; Invasion	MIR338	miR-338-5p	miR-338-5p is a possible potential biomarker for the diagnosis and target for therapy of high-grade glioma.	RNA Biomarker	miRNA	Diagnositic,Therapeutic	Tier 3, Biomarker is validated in pre-clinical research	China	35	21	14	NA	NA	2,3,4	Tissue	qRT-PCR	NA	TSHZ3	1. The expression of miR-338-5p, normalized to hsnRNA U6, was significantly higher in grade III and IV gliomas and glioblastoma cell lines compared to that in NNB and grade II gliomas, whereas TSHZ3 expression, normalized to GAPDH, was inversely related to miR-338-5p (R = -0.636, P<0.01); 2. TSHZ3 is a direct target gene of microRNA-338-5p; 3. MiR-338-5p promotes MMP2 expression; 4. Contrasting r…	Glioma	Glioblastoma,Anaplastic Astrocytoma,Diffuse Astrocytoma	Glioma	NA	NA	NA	The expression of miR-338-5p, normalized to hsnRNA U6, was significantly higher in grade III and IV gliomas and glioblastoma cell lines compared to that in NNB and grade II gliomas, whereas TSHZ3 expression, normalized to GAPDH, was inversely related to miR-338-5p (R = -0.636, P<0.01)
30015879	10.3892/mmr.2018.9259	Mol Med Rep	2018	MiR-500a-5p promotes glioblastoma cell proliferation, migration and invasion by targeting chromodomain helicase DNA binding protein 5	Glioblastoma is one of the most common malignant primary tumors and develops in brain. The molecular mechanism that regulates glioblastoma occurrence still remains unknown. MicroRNA (miR) -500a-5p has been reported to be involved in hepatocellular carcinoma and breast cancer. Whether miR-500a-5p regulates glioblastoma progression requires further investigation. In the present study, miR-500a-5p w…	microRNA-500a-5p; proliferation; migration; chromodomain helicase DNA binding protein 5; glioblastoma	MIR500A	miR-500a-5p	miR-500a-5p may have promoted glioblastoma development and progression by targeting CHD5.	RNA Biomarker	miRNA	Diagnositic,Prognostic	Tier 3, Biomarker is validated in pre-clinical research	China	80	36	34	NA	NA	2,3,4	Tissue	qRT-PCR	NA	CDH5	1. MiR-500a-5p is significantly upregulated in glioblas toma tissues; 2. MiR-500a-5p enhances glioblastoma cell proliferation, migration and invasion in vitro; 3. MiR-500a-5p delayed tumor growth in vivo; 4. MiR-500a-5p specifically targeted CHD5 3-UTR in glioblastoma;	Glioblastoma	Glioblastoma	Glioblastoma / Astrocytoma	NA	NA	0.753	Furthermore, ROC curves were performed to evaluate the sensitivity and specificity of miR-500a-5p expression in predicting glioblastoma tissues from normal tissues.Notably, miR-500a-5p displayed predictive, with an AUC of 0.753 (P =0.046; Fig. 1D).
25922553	10.1155/2015/289750	Dis Markers	2015	Overexpression of FRAT1 Is Associated with Malignant Phenotype and Poor Prognosis in Human Gliomas	Glioma is the most common malignancy of the central nervous system. Approximately 40 percent of intracranial tumors are diagnosed as gliomas. Difficulties in treatment are associated closely with the malignant phenotype, which is characterized by excessive proliferation, relentless invasion, and angiogenesis. Although the comprehensive treatment level of brain glioma is continuously progressing, …	NA	FRT1	Frequently rearranged in advanced T cell lymphomas-1 (FRAT1)	These findings suggest that FRAT1 may be an important factor in the tumorigenesis and progression of glioma and could be explored as a potential biomarker for pathological diagnosis, an indicator for prognosis, and a target for biological therapy of malignancy.	Protein Biomarker	NA	Diagnositic,Prognostic,Therapeutic	Tier 3, Biomarker is validated in pre-clinical research	China	68	35	29	45.6	45.6 ± 17.7	1,2,3,4	Tissue	Immunohistochemistry	NA	NA	1. FRAT1 Is Overexpressed in Glioma; 2. FRAT1 Is Associated with the Pathologic Grade, Proliferative Index, Invasive Index, and Microvessel Density of Glioma; 3. FRAT1 Expression Status Correlates with the Prognosis of GBM;	Glioma	Pilocytic Gliomas,Diffuse Gliomas,Oligodendrogliomas, and 1 Protoplasmic Glioma,Anaplastic Gliomas,Anaplastic Oligodendrogliomas,Glioblastomas	Glioma	NA	NA	NA	The positive expression rate of FRAT1 was 58.82% (40/68), and the mean FRAT1 IRS was 4.25 ± 3.86 for the 68 tumor specimens; however, 5 normal brain tissue specimens had exceedingly weak or absent immunoreactivity for this protein.
24847385	10.7150/jca.9140	J Cancer	2014	Glioma Malignancy-Dependent NDRG2 Gene Methylation and Downregulation Correlates with Poor Patient Outcome	Aims: NDRG2 (N-myc downstream regulated gene 2) gene is involved in important biological processes: cell differentiation, growth and apoptosis. Several molecular studies have shown NDRG2 as a promising diagnostic marker involved in brain tumor pathology. The aim of the study was to investigate how changes in epigenetic modification and activity of NDRG2 reflect on glioma malignancy and patient ou…	glioma malignancy grade; NDRG2; DNA methylation; protein and mRNA expression; patient survival	NDRG2	NDRG2 methylation	Our findings highlight the usefulness of combining epigenetic data to gene expression patterns at mRNA and protein level in tumor biomarker studies, and suggest that NDRG2 downregulation might bear influence on glioma tumor progression while being associated with higher malignancy grade.	Epigenic Biomarker	NA	Diagnositic,Prognostic	Tier 3, Biomarker is validated in pre-clinical research	Lithuania	137	62	75	NA	NA	1,2,3,4	Tissue	Methylation-specific PCR	NA	NA	1. Promoter methylation of NDRG2 is tumor-specific and is associated with the aggressiveness of glioma tumor; 2. NDRG2 expression is significantly downregulated in glioblastomas at both mRNA and protein levels; 3. Expression of this gene is negatively associated with tumor progression; 4. NDRG2 gene promoter methylation does not represent as being the major mechanism of gene silencing in gliomas;…	Glioma	Pilocytic Astrocytoma,Diffuse Astrocytoma,Anaplastic Astrocytoma,Glioblastoma	Glioma	NA	NA	NA	Moderate NDRG2 promoter methylation frequencies have been determined in grade I, II and III astrocytomas with the slight variation in methylation percentage values between these grades: 14.3% (2 out of 14), 17.8% (8 out of 45), and 20.7% (6 out of 29), respectively. In contrast, methylation frequency of NDRG2 promoter was markedly increased to the value of 49.0% (24 out of 49) in glioblastoma tum…
29050344	NA	Oncotarget	2017	MicroRNA-141-3p promotes glioma cell growth and temozolomide resistance by directly targeting p53	Glioblastoma multiforme is the most common primary malignancy in the brain and confers a uniformly poor prognosis. MicroRNAs have been shown to activate or inhibit tumorigenesis. Abnormalities in the p53 signaling pathway are found in various cancers and correlate with tumor formation. We examined the expression of microRNA-141-3p (miR-141-3p) in glioma of different grades by analysis of expressi…	glioblastoma; proliferation; TMZ resistance; microRNA; p53	MIR141	miR-141-3p	We suggest that miR-141-3p promotes glioblastoma progression and temozolomide resistance by altering p53 expression and therefore may serve as a new diagnostic marker and therapeutic target for glioma in the future.	RNA Biomarker	miRNA	Diagnositic,Therapeutic	Tier 3, Biomarker is validated in pre-clinical research	China	158	NA	NA	NA	NA	1,2,3,4	Tissue	qRT-PCR	NA	p53	1. MiR-141-3p is increased in human glioma tissues; 2. MiR-141-3p activates glioma cell growth in vitro; 3. MiR-141-3p knockdown sensitizes resistant GBM cells to TMZ in vitro; 4. p53 is a direct target of miR-141-3p in glioma cells; 5. Reintroduction of p53 could attenuate the oncogenic effect of miR-141-3p; 6. Reintroduction of p53 rescues the TMZ resistant effect of miR-141-3p; 7. MiR-141-3p k…	Glioblastoma	Glioblastoma	Glioblastoma / Astrocytoma	NA	NA	NA	The data indicated that the expression level of miR-141-3p was significantly higher in high-grade glioma (grade III and IV) tissues compared with low-grade glioma (grades I and II) tissues from the CGGA database as well as higher in GBM compared to non-cancerous brain in the TCGA Public database (P<0.0001; Figure 1A).
27981547	NA	Eur Rev Med Pharmacol Sci	2016	Circulating miR-199a-3p in plasma and its potential diagnostic and prognostic value in glioma	OBJECTIVE: The present study aimed to examine the possibility of using plasma miR-199a-3p as a biomarker for glioma. PATIENTS AND METHODS: Plasma miR-199a- 3p expression glioma patients and normal healthy controls were quantified by Quantitative reverse transcription PCR. Then, the associations of serum miR-199a-3p level with clinicopathological factors or survival of glioma patients were further…	miR-199a-3p;Diagnosis;Prognosis;Biomarkers;Glioma	MIR199A1; MIR199A2	miR-199a-3p	The circulating miR-199a-3p could be used as a promising novel biomarker for the diagnosis and prognosis of glioma.	RNA Biomarker	miRNA	Diagnositic,Prognostic	Tier 3, Biomarker is validated in pre-clinical research	China	166	55	111	45	NA	1,2,3,4	Plasma	qRT-PCR	NA	NA	1. The qRT-PCR results showed that the miR-199a-3p expression was significantly downregulated in glioma tissues compared with the adjacent non-tumor tissues (p<0.01); 2. Plasma miR-199a-3p level was significantly lower in glioma patients when compared with healthy controls (p<0.01); 3. ROC curve analysis showed that plasma miR-199a-3p was a useful marker for discriminating cases from healthy cont…	Glioma	Glioma	Glioma	NA	NA	0.8466	Plasma levels of miR-199a-3p discriminated glioma patients from healthy controls, with an AUC of 0.8466 [95 % confidence interval (CI) 0.772 to 0.9211; p<0.001].
27673330	10.1371/journal.pone.0160451	PLoS One	2016	Long Noncoding RNA miR210HG as a Potential Biomarker for the Diagnosis of Glioma	Background:Glioma remains a diagnostic challenge because of its variable clinical presentation and a lack of reliable screening tools. Long noncoding RNAs (lncRNAs) regulate gene function in a wide range of pathophysiological processes and are therefore emerging biomarkers for prostate cancer, hepatic cancer, and other tumor diseases. However, the effective use of lncRNAs as biomarkers for the di…	NA	MIR210HG	miR210HG	miR210HG could be an important biomarker for the diagnosis of glioma.	RNA Biomarker	lncRNA	Diagnositic,Therapeutic	Tier 3, Biomarker is validated in pre-clinical research	China	42	NA	NA	NA	NA	3,4	Serum	qRT-PCR	NA	NA	1. miR210HG could be an important biomarker for the diagnosis of glioma; 2. miR210HG levels were significantly higher in tumor tissue than in tumor-adjacent normal tissue in participating glioma patients; 3. Serum miR210HG levels were also significantly higher in glioma patients than in healthy controls; 4. The receiver operating characteristic curve showed that serum miR210HG was a specific diag…	Glioma	Glioma	Glioma	NA	NA	0.8323	In a comparison between tumor tissue and tumor-adjacent normal tissue, the AUC was 0.8323 (0.7347 to 0.9279, 95% confidence interval, p < 0.001)
21835431	10.1016/j.humpath.2011.05.007	Hum Pathol	2012	Nogo-A: a useful marker for the diagnosis of oligodendroglioma and for identifying 1p19q codeletion	The differential diagnosis between oligodendrogliomas and other gliomas remains a critical issue. The aim of this study is to verify the diagnostic value of Olig-2, Nogo-A, and synaptophysin and their role in identifying 1p19q codeletion. A total of 168 cases of brain tumors were studied: 24 oligodendrogliomas, 23 anaplastic oligodendrogliomas, 2 oligoastrocytomas, 2 anaplastic oligoastrocytomas,…	Nogo-A; Olig-2; Oligodendroglioma; 1p/19q; FISH	RTN4; OLIG2	Nogo-A; Olig-2	Using a Nogo-A-driven fluorescence in situ hybridization analysis, it is possible to identify a larger number of 1p19q codeletions in gliomas.	Protein Biomarker	NA	Diagnositic,Prognostic	Tier 3, Biomarker is validated in pre-clinical research	Italy	168	NA	NA	NA	NA	NA	Tissue	Immunohistochemistry	NA	NA	1. Among the markers herein considered, Nogo-A was positive in oligodendroglial tumor cells with an elevated sensitivity and specificity (76.6% and 80.6%, respectively); 2. Olig-2 antibody stained most of the oligodendroglial tumors, thus showing a sensitivity even higher than Nogo-A (89.4%), but it also stained a large number of astrocytic tumors, including PA. Therefore, the specificity of Olig…	Oligoastrocytoma	Oligoastrocytoma	Mixed glioma (Oligoastrocytoma)	NA	NA	NA	Among the 29 tumors with a combined 1p and 19q deletion, 24 (82.7%) were Nogo-A positive, and 5 cases were negative; this difference was statistically significant (P = .001)
32220051	10.1111/jcmm.15192	J Cell Mol Med	2020	MicroRNA-155-3p promotes glioma progression and temozolomide resistance by targeting Six1	The prognosis of glioma is generally poor and is the cause of primary malignancy in the brain. The role of microRNAs has been implicated in tumour inhibition or activation. In several cancers, the Six1 signalling pathway has been found to be aberrant and also relates to the formation of tumours. We analysed the database for expression profiles and clinical specimens of various grades of glioma to…	glioma; miR-155-3p; resistance; Six1; temozolomide	MIR155	miR-155-3p	miR-155-3p modulates Six1 expression and facilitates the progression of glioblastoma and resistance to temozolomide and may act as a novel diagnostic biomarker and a target for glioma treatment.	RNA Biomarker	miRNA	Diagnositic,Therapeutic	Tier 3, Biomarker is validated in pre-clinical research	China	40	NA	NA	NA	NA	2,3,4	Tissue	qRT-PCR	NA	Six1	1. Increase in miR-155-3p level in glioma tissues of humans; 2. In vitro analysis shows that miR-155-3p activates the growth of glioma cells; 3. Knock-down of miR-155-3p increases sensitivity of TMZ-resistant glioma cells; 4. miR-155-3p directly targets Six1 in glioma cells; 5. The oncogenic effect of miR-155-3p was abrogated by reintroducing Six1; 6. Six1 reintroduction rescues miR-155-3p- media…	Glioma	Glioma	Glioma	NA	NA	NA	This was also confirmed in the miR-155-3p levels in 20 human clinical glioblastoma specimens with higher grade glioma tissues than in 20 low-grade gliomas and 20 healthy brain tissues
31081101	NA	Eur Rev Med Pharmacol Sci	2019	Research on miR-126 in glioma targeted regulation of PTEN/PI3K/Akt and MDM2-p53 pathways	OBJECTIVE: To study the correlations of micro ribonucleic acid (miR)-126 expression with pathogenesis and prognosis of glioma, and to screen potential biological targets for the diagnosis, treatment and prognosis of glioma. PATIENTS AND METHODS: miR-126 expression in cancer tissues, normal brain tissues, U87MG cells and normal astrocytes in glioma patients was quantitatively analyzed via quantita…	miR-126; Glioma; PTEN/PI3K/Akt pathway; MDM2-p53 pathway; Prognosis	MIR126	miR-126	The miR-126 expression is abnormally low in glioma cells, and miR-126 inhibits the course of glioma through targeted regulation of PTEN/PI3K/Akt and MDM2-p53 pathways, which, therefore, can be used as a new potential biomarker for the diagnosis, treatment and prognosis of glioma.	RNA Biomarker	miRNA	Diagnositic,Prognostic,Therapeutic	Tier 3, Biomarker is validated in pre-clinical research	China	44	24	20	50.12	50.12 ± 12.63	1,4	Tissue	qRT-PCR	NA	PTEN/PI3K/Akt and MDM2-p53 pathways	1. Expression of miR-126 was Abnormally Low in Glioma Cells; 2. MiR-126 Inhibited in-vitro Proliferation of Glioma Cells; 3. MiR-126 Induced Apoptosis of Glioma Cells; 4. MiR-126 Inhibited in-vitro Migration of Glioma Cells; 5. MiR-126 Inhibited in-vitro Invasion of Glioma Cells; 6. MiR-126 Inhibited Glioma via Targeted Regulation of PTEN/PI3K/Akt and MDM2-p53 Pathways; 7. Prognosis of Patients w…	Glioma	Fibrous Astrocytoma,Diffuse Astrocytoma,Oligodendroglioma, Protoplasmic Astrocytoma,Ependymoma,Anaplastic Astrocytoma, Anaplastic Cytoma,Anaplastic Ependymoma,Neuroblastoma and Medulloblastoma	Glioma	NA	NA	NA	There was no significant difference in LG group compared with that in control group, but the expression was significantly decreased in HG group compared with that in control group
26207187	10.4172/2155-9589.1000126	J Membr Sci Technol	2014	Identification of the Transmembrane Glucose Regulated Protein 78 as a Biomarker for the Brain Cancer Glioblastoma Multiforme by Gene Expression and Proteomic Studies.	The prognosis of patients with Glioblastoma Multiforme (GBM), the most malignant adult glial brain tumor, remains poor in spite of advances in treatment procedures, including surgical resection, irradiation and chemotherapy. Genetic heterogeneity of GBM warrants extensive studies to gain a thorough understanding of the biology of this tumor. While there have been several studies of global transcr…	Glioblastoma multiforme; Astrocytoma; 2D-DIGE; Mass spectrometry; Proteomics; Microarray	HSPA5	GRP78	Our findings showed differential expression of this gene in brain cancer GBM and thus confirm similarities in findings in existing transcriptional and translational studies. Thus, these findings could be of further importance for diagnostic, therapeutic and prognostic approaches for dealing with this highly malignant cancer.	Protein Biomarker	NA	Diagnositic,Prognostic,Therapeutic	Tier 3, Biomarker is validated in pre-clinical research	USA	NA	NA	NA	NA	NA	NA	Tissue	Mass spectroscopy (MS)	NA	NA	1. GRP78 has long been recognized as a molecular chaperone in the endoplasmic reticulum (ER) and can be induced by the ER stress response; 2. Besides its location in the ER, GRP78 has been found in cell plasma membrane, cytoplasm, mitochondria, nucleus and other cellular secretions; 3. GRP78 is implicated in tumor cell proliferation, apoptosis resistance, immune escape, metastasis and angiogenesi…	Glioblastoma	Glioblastoma	Glioblastoma / Astrocytoma	NA	NA	NA	NA
22369735	10.1016/j.canep.2011.12.011	Cancer Epidemiol	2012	Polymorphisms of TREH, IL4R and CCDC26 genes associated with risk of glioma	Introduction: Glioma is one of the most aggressive human tumors; however, little is known about its genetic risk factors. The role of heredity is likely to be explained by combinations of common low-risk variants. Previous studies have indicated that more than 100 single nucleotide polymorphisms (SNPs) are associated with the risk of glioma. Methods: To further investigate how and to what extentt…	Single nucleotide polymorphism (SNP); Glioma; IL4R; TREH; CCDC26; Case-control study	IL4R; TREH; CCDC26	IL4R; TREH; CCDC26	This study provides evidence for three glioma susceptibility genes-TREH, IL4R and CCDC26-in a Chinese population; this may shed light on molecular markers of glioma susceptibility and could therefore be used as a diagnostic and prognostic marker for glioma patients in clinical study.	DNA Biomarker	NA	Diagnositic,Prognostic	Tier 3, Biomarker is validated in pre-clinical research	China	226	118	108	41	41±18	NA	Peripheral blood	Multiplexed SNP MassEXTEND assay,Sequenom MassARRAY RS1000	NA	NA	1. This study provides evidence for three glioma susceptibility genes-TREH, IL4R and CCDC26-in a Chinese population; this may shed light on molecular markers of glioma susceptibility and could therefore be used as a diagnostic and prognostic marker for glioma patients in clinical study; 2. The allele "G" of rs1801275 in the IL4R gene can predict 0.71- and 0.67-fold glioma susceptibility by the al…	Glioma	Astrocytoma,Oligodendroglioma,Glioblastoma,Glioma	Glioma	NA	NA	NA	We found three protective alleles for glioma in patients: the allele "G" of rs1801275 in the IL4R gene by allele model (odds ratio [OR], 0.71; 95% confidence interval [CI], 0.50-0.99; P = 0.04) and dominant model (OR, 0.67; 95% CI, 0.46-0.99; P = 0.04) analysis respectively, the allele "T" of rs17748 in the TREH gene by recessive model (OR, 0.48; 95% CI, 0.23-1.01; P = 0.05) analysis, and the all…
25140035	10.1093/neuonc/nou169	Neuro Oncol	2014	Identification of 9 serum microRNAs as potential noninvasive biomarkers of human astrocytoma	Background. Circulating microRNAs (miRNAs) are emerging as promising biomarkers for human cancer. In the current study, we investigated the potential use of serum miRNAs as biomarkers for diagnosis and prognosis in a cohort of Chinese astrocytoma patients. Methods. An initial screening of the circulating miRNA expression profile was performed on pooled serum samples from 10 preoperative patients …	Astrocytoma; diagnosis; prognosis; serum microRNA	MIR15B; MIR16; MIR19A; MIR19B1; MIR20A; MIR106A; MIR130A; MIR181B1; MIR208A	miR-15b-5p; miR-16-5p; miR-19a-3p; miR-19b-3p; miR-20a-5p; miR-106a-5p; miR-130a-3p; miR-181b-5p; miR-208a-3p	The results indicated the potential of serum miRNAs as novel diagnostic and prognostic biomarkers for human astrocytoma.	RNA Biomarker	miRNA	Diagnositic,Prognostic	Tier 3, Biomarker is validated in pre-clinical research	China	90	47	43	49.9	NA	2,3,4	Serum	qRT-PCR	NA	NA	1. Nine serum miRNAs were significantly increased in the astrocytoma patients; 2. The biomarker composed of these 9 miRNAs had high sensitivity, specificity, and accuracy; 3. These 9 miRNAs were markedly decreased in the serum after operation; 4. The upregulation of miR-20a-5p, miR-106a-5p, and miR-181b-5p was associated with advanced clinical stages of astrocytoma; 5. Kaplan-Meier survival analy…	Astrocytoma	Diffuse Astrocytoma,Anaplastic Astrocytoma,Glioblastoma	Astrocytoma	0.933	0.945	0.9722	The AUC for the combined 9 miRNAs was 0.9722 (95% CI, 0.9501 -0.9942) for the astrocytomas and controls (Fig. 2A). With an optimal cutoff value (RSF = 5.649) at which the sum of the sensitivity and specificity was maximal, the sensitivity was 93.3%, and the specificity was 94.5% for astrocytoma.
23494632	10.1007/s10014-013-0140-6	Brain Tumor Pathol	2013	Secondary glioblastomas with IDH1/2 mutations have longer glioma history from preceding lower-grade gliomas	Isocitrate dehydrogenase (IDH)1/2 mutations have been proposed as a genetic marker for secondary glioblastoma (sGBM). This study aimed to evaluate the impact of the IDH1/2 mutations on the clinical course and genetic alterations of sGBMs, which histopathologically progressed from lower-grade gliomas. We investigated 18 sGBMs, including 8 sGBMs with IDH1/2 mutations (sGBM-Mut) and 10 with wild-typ…	Glioblastoma; Glioma; IDH; Malignant progression	IDH1; IDH2	IDH1/2 mutations	IDH1/2 mutations have an impact on the glioma history of sGBM with different genetic pathway.	DNA Biomarker	NA	Diagnositic	Tier 1, Biomarker has been approved by the FDA	Japan	18	12	6	30.5	30.5(20-64)	2,3	Tissue	PCR,Immunohistochemistry	NA	NA	1. The median overall survival time of patients with sGBMMut was significantly longer than that of patients with sGBM-Wt (68.2 vs. 25.3 months); 2. The median time from initial diagnosis to sGBM diagnosis was also significantly longer for sGBM-Mut than for sGBM-Wt (50.1 vs. 13.4 months); 3. There was no difference in the median survival time from the sGBM diagnosis between sGBM-Mut and sGBM-Wt (6…	Glioblastoma	Secondary Glioblastoma (sGBM)	Glioblastoma / Astrocytoma	NA	NA	NA	NA
18096722	10.1634/stemcells.2007-0639	Stem Cells	2008	The Stem Cell Marker Prominin-1/CD133 on Membrane Particles in Human Cerebrospinal Fluid Offers Novel Approaches for Studying Central Nervous System Disease	Cerebrospinal fluid (CSF) is routinely used for diagnosing and monitoring neurological diseases. The CSF proteins used so far for diagnostic purposes (except for those associ- ated with whole cells) are soluble. Here, we show that human CSF contains specific membrane particles that carry promi- nin-1/CD133, a neural stem cell marker implicated in brain tumors, notably glioblastoma. Differential a…	Glioma; Human hematopoietic stem cells; Malignancy; Nervous system; Somatic stem cells	PROM1	Prominin-1/CD133	Analysis of CSF for membrane particles carrying the somatic stem cell marker prominin-1/CD133 offers a novel approach for studying human central nervous system disease.	Protein Biomarker	NA	Diagnositic	Tier 3, Biomarker is validated in pre-clinical research	Germany	178	64	50	NA	NA	NA	Tissue	Immunohistochemistry	NA	NA	1. The levels of membrane particle-associated prominin-1/CD133 declined during childhood and remained constant thereafter, with a remarkably narrow range in healthy adults; 2. Glioblastoma patients showed elevated levels of membrane particle-associated prominin-1/CD133, which decreased dramatically in the final stage of the disease; 3. Analysis of CSF for membrane particles carrying the somatic s…	Glioblastoma	Glioblastoma	Glioblastoma / Astrocytoma	NA	NA	NA	NA
10533725	10.1023/a:1006258817785	J Neurooncol	1999	Correlation of Clinical Features and Telomerase Activity in Human Gliomas	Telomerase is a ribonucleoprotein containing an RNA template that synthesizes telomeric DNA. The expression of telomerase activity is concomitant with the attainment of immortality in tumor tissues and cells. In this report, we analyzed telomerase activity in 39 human gliomas with different histological, and in 10 meningiomas, 3 neurinomas, and 2 normal brain tissues by using a polymerase chain r…	Telomerase; Telomerase activity	NA	Telomerase	The level of telomerase activity in brain tumors is a diagnostic marker indicating the prognosis of the patient	Protein Biomarker	NA	Diagnositic,Prognostic	Tier 3, Biomarker is validated in pre-clinical research	Japan	39	NA	NA	NA	NA	2,3,4	Tissue	A polymerase chain reaction (PCR)-based telomeric repeat amplification protocol (TRAP) assay	NA	NA	1. Telomerase activity was detectable in almost all of the gliomas, but not in any of the meningiomas, neurinomas, or normal brain tissues; 2. The relative telomerase activity of the glioma showed a clear association with the pathological grade of glioma; 3. Most of the tumors with high telomerase activity were pathologically of high grade; 4. The relative level of telomerase activity could be co…	Glioma	Astrocytomas,Anaplastic Astrocytomas,Oligodendrogliomas,Anaplastic Oligodendroglioma, Glioblastomas	Glioma	NA	NA	NA	Telomerase activity was detected in 36 of the 39 glioma tissues (92.3%), and only two samples of astrocytoma, and one sample of oligodendroglioma was negative for the activity. In contrast, the telomerase activity was not detected in meningiomas, neurinomas, and normal brain tissues.
28731165	10.3892/mmr.2017.7050	Mol Med Rep	2017	Homeobox‐containing protein 1 loss is associated with clinicopathological performance in glioma	Homeobox-containing protein 1 (HMBOX1) is a novel member of the homeobox family, and abnormal expression of HMBOX1 has been observed in several types of carcinoma. A total of 144 cases of confirmed glioma diagnoses were included in the present study. Grading was performed according to the World Health Organization (WHO) grading system for central nervous system neoplasm. Immunohistochemical stain…	homeobox-containing protein 1; glioma; diagnostic marker	HMBOX1	HMBOX1	HMBOX1 may be a potential diagnostic marker in glioma.	Protein Biomarker	NA	Diagnositic	Tier 3, Biomarker is validated in pre-clinical research	China	144	NA	NA	NA	NA	2,3,4	Tissue	Immunohistochemistry,qRT-PCR	NA	NA	1. HMBOX1 was expressed in the nucleus and cytoplasm of normal and tumor tissues; 2. HMBOX1 expression was significantly decreased in WHO grade IV compared with WHO grade II and III glioma; 3. HMBOX1 expression significantly correlates with Ki‐67; 4. HMBOX1 expression in high-grade glioma was decreased compared with low‐level;	Glioma	Glioma	Glioma	NA	NA	NA	The expression of HMBOX1 was reduced in glioma tissue compared with normal brain tissue (P<0.05).
31422498	10.1007/s11060-019-03256-2	J Neurooncol	2019	Clinical impact of circulating oncogenic MiRNA-221 and MiRNA-222 in glioblastoma multiform	Background and aim Glioblastoma multiform (GBM); most fatal brain cancer, is incurable with molecular diversity hence identification of molecular targets that contribute to GBM tumorgenesis will be suitable for the development of diagnostic and treatment strategies. Micro-RNAs (miR); small RNA molecules, are stable in blood and play a crucial role in molecular processes in GBM. Thus it was aimed …	MiRNA; Glioblastoma multiform; Prognosis; Response	MIR221; MIR222	miR-221; miR-222	Detection of circulating miR-221 and miR-222 may be used as circulating molecular marker for diagnosis and prediction of outcome for patients with GBM.	RNA Biomarker	miRNA	Diagnositic,Prognostic	Tier 3, Biomarker is validated in pre-clinical research	Egypt	40	29	11	NA	NA	4	Peripheral blood	qRT-PCR	NA	NA	1. Expression of investigated miR-221 and miR-222 were significantly increased in GBM cases as compared to healthy individuals (F=12.9, at P<0.001, F=28.78, at P<0.0001, respectively); 2. Among GBM patients (n=20), mean expression level miR-221 reported significant increase with elder GBM (>60 years) at F=5.7, P=0.028 3. both miR-221 and miR-222 showed significant difference in performance status…	Glioblastoma	Glioblastoma	Glioblastoma / Astrocytoma	0.85	1	0.957	Signifcant diference was reported between miRs expression among groups as increased miR-221 and miR-222 expression in GBM cases (mean±standard error of mean [SEM]=39.9±0.6 and 217±5.9) as compared to healthy control cases (5.6±0.2 and 4.1±0.4) respectively at (P<0.001) as shown in Fig. 2a, b
21696415	10.1111/j.1365-2990.2011.01193.x	Neuropathol Appl Neurobiol	2011	BRAF-KIAA1549 fusion transcripts are less frequent in pilocytic astrocytomas diagnosed in adults	Duplication of 7q34 resulting in generation of BRAF-KIAA1549 fusion transcripts is a characteristic event in pilocytic astrocytoma that may also aid distinction from diffuse astrocytic tumours. As data on BRAFKIAA1549 fusion transcript status remain mainly limited to children, we aimed to examine the diagnostic value of BRAF-KIAA1549 fusion transcripts across all age groups. Methods: BRAF-KIAA154…	BRAF; isocitratedehydrogenase1; KIAA1549; pilocyticastrocytoma	BRAF	BRAF-KIAA1549 fusion transcripts	The frequency of BRAF-KIAA1549 fusion transcripts is significantly lower in adult patients with pilocytic astrocytoma, weakening the sensitivity of this specific diagnostic marker in that age group.	DNA Biomarker	NA	Diagnositic	Tier 3, Biomarker is validated in pre-clinical research	Germany	105	NA	NA	NA	17(1-74)	NA	Tissue	RT-PCR	NA	NA	1. Fusion transcripts were present in 79% of tumours diagnosed in the first decade of life, but only in 51% of patients aged 11-20 years, 42% of patients aged 21-30 years, 30% of patients aged 31-40 years and 7% of patients older than 40 years; 2. The frequency of BRAF-KIAA1549 fusion transcripts is significantly lower in adult patients with pilocyticastrocytoma, weakening the sensitivity of this…	Pilocytic Astrocytoma	Pilocytic Astrocytomas	Astrocytoma	NA	NA	NA	NA
23041135	10.1016/j.jprot.2012.09.028	J Proteomics	2012	iTRAQ-based quantitative proteomic analysis for identification of oligodendroglioma biomarkers related with loss of heterozygosity on chromosomal arm 1p	The oligodendroglioma (OG) type of glial cell tumors accounts for 2-5% of primary brain neoplasms and 4-15% of gliomas diagnosed worldwide. Allelic losses on 1p, or on 1p and 19q, correlate with chemotherapy response and good prognosis in OG patients; however,the underlying mechanisms are not yet clearly defined. Therefore, we utilized a quantitative proteomics strategy that combined 8-plex isoba…	Oligodendroglioma; FISH; 1p LOH; Proteomics; iTRAQ; Biomarkers	ATP6V1E1; UBA1; HMGB1; MAP2	ATP6V1E1; UBA1; HMGB1; MAP2	Validation of selected candidates by Western blot analysis and immunohistochemistry confirmed four proteins (ATP6V1E1, UBA1, HMGB1, and MAP2) as candidate biomarkers to distinguish subgroups of OGs stratified for their allelic status on the 1p chromosome arms.	Protein Biomarker	NA	Diagnositic,Prognostic	Tier 3, Biomarker is validated in pre-clinical research	China	NA	NA	NA	NA	NA	NA	Tissue	Western Blot,Immunohistochemistry	NA	NA	1. We utilized a quantitative proteomics strategy that combined 8-plex isobaric tags for relative and absolute quantitation (iTRAQ) labeling and two-dimensional liquid chromatographytandem mass spectrometry (2D-LC/MS/MS) to identify molecular signatures, reveal mechanisms, and develop predictive markers of OG patients with 1p loss of heterozygosity (LOH); 2. Differential expression analyses of th…	Oligodendroglioma	OG patients with 1p loss of heterozygosity (LOH)	Oligodendroglioma	NA	NA	NA	NA
28133515	10.5487/TR.2017.33.1.063	Toxicol Res	2017	Recognition of Transmembrane Protein 39A as a Tumor-Specific Marker in Brain Tumor	Transmembrane protein 39A (TMEM39A) belongs to the TMEM39 family. TMEM39A gene is a susceptibility locus for multiple sclerosis. In addition, TMEM39A seems to be implicated in systemic lupus erythematosus. However, any possible involvement of TMEM39A in cancer remains largely unknown. In the present report, we provide evidence that TMEM39A may play a role in brain tumors. Western blotting using a…	TMEM39a; Multiple sclerosis; Systemic lupus erythematosus; Glioma	TMEM39A	TMEM39a	TMEM39A may serve as a novel diagnostic marker and a therapeutic target for gliomas and other cancers.	Protein Biomarker	NA	Diagnositic,Therapeutic	Tier 3, Biomarker is validated in pre-clinical research	Korea	NA	NA	NA	NA	NA	NA	Tissue	Immunohistochemistry,qRT-PCR	NA	NA	1. Upregulation of TMEM39A expression in glioblastoma cell lines; 2. TMEM39A transcription is enhanced in U87-MG cells and U251-MG cells; 3. Subcellular localization of TMEM39A in U251-MG cells; 4. TMEM39A is expressed in GBM tissue; 5. Differential TMEM39A mRNA expression and validation of the prognostic value of this observation in the REMBRANDT cohort;	Glioma	Astrocytoma,Oligodendroglioma,Glioblastoma,Glioma	Glioma	NA	NA	NA	High-level TMEM39A mRNA expression (in 167 patients), compared with low-level expression (in 31 patients), was significantly associated with poor survival (log-rank P value = 0.012; HR = 2.17, 95% confidence interval [CI] 0.80-2.89; Fig.5B)
24966945	NA	Int J Clin Exp Pathol	2014	High expression and frequently humoral immune response of melanoma-associated antigen D4 in glioma	MAGE-D4 is a novel member of MAGE super-family. It has preliminarily been demonstrated that MAGE-D4 mRNA is not expressed in majority of normal tissues except for brain and ovary in which only trace amount of MAGE-D4 mRNA can be detected, but predominantly expressed in glioma. MAGE-D4 protein expression and its immunogenicity in glioma have not been elucidated well. This study was designed to ana…	Glioma; tumor antigen; melanoma-associated antigen D4; gene expression; immunogenicity	MAGED4	MAGE-D4	MAGE-D4 is highly expressed in glioma and can develop specifically humoral response in glioma patients, which supports that it may be a promising biomarker for glioma diagnosis and immunotherapy.	Protein Biomarker	NA	Diagnositic,Prognostic	Tier 3, Biomarker is validated in pre-clinical research	China	41	29	12	39.4	NA	NA	Tissue,Serum	Immunohistochemistry,ELISA,qRT-PCR	NA	NA	1. Quantitative RTPCR analysis revealed that MAGE-D4 mRNA expression was overall up-regulated in 41 glioma specimens compared with that in 14 normal brain tissues; 2. Immunohistochemistry analysis showed that 78% (21/27) glioma tissues expressed MAGE-D4 protein, which was predominantly located in the cytoplasm of tumor cells, but absent in any neuroglia cell of normal brain tissues; 3. ELISA anal…	Glioma	Pilocytic Astrocytomas,Diffuse Astrocytomas,Anaplastic Astrocytomas,Ependymomas,Glioblastomas	Glioma	NA	NA	NA	Immunohistochemistry analysis showed that 78% (21/27) glioma tissues expressed MAGE-D4 protein, which was predominantly located in the cytoplasm of tumor cells, but absent in any neuroglia cell of normal brain tissues.
22855780	10.1093/jnci/djs315	J Natl Cancer Inst	2012	Association Between Prediagnostic IgE Levels and Risk of Glioma	Background Previous nested case-control studies suggest that a prediagnostic biomarker of allergy, IgE, is inversely associated with the risk of glioma, but these findings are inconsistent. The purpose of our study was to assess this association and determine how long before glioma diagnosis it may be observed. Methods We conducted a nested case-control study using serum specimens from the Janus …	NA	NA	lgE	An inverse association between IgE levels and risk of glioma was detected; the association was present at least 20 years before tumor diagnosis.	Immunological Biomarker	NA	Diagnositic	Tier 3, Biomarker is validated in pre-clinical research	Columbus	968	662	306	NA	NA	NA	Serum	Measurement of allergen-specific and total IgE	NA	NA	1. An inverse association between IgE levels and risk of glioma was detected, the association was present at least 20 years before tumor diagnosis; 2. Elevated levels of prediagnostic allergen-specific IgE and total IgE are associated with reduced risk of both glioblastoma and glioma; 3. However, the association between testing positive for allergen-specific IgE and decreased tumor risk was restr…	Glioma	Glioma	Glioma	NA	NA	NA	Among both sexes combined, testing positive for total IgE (>100 kU/L) was associated with decreased risk of glioma compared with testing negative (≤100 kU/L; OR = 0.75, 95% CI = 0.56 to 0.99),
15289301	10.1158/0008-5472.CAN-04-1170	Cancer Res	2004	Mutations of PIK3CA in Anaplastic Oligodendrogliomas, High-Grade Astrocytomas, and Medulloblastomas	The phosphatidylinositol 3-kinase pathway is activated in multiple advanced cancers, including glioblastomas, through inactivation of the PTEN tumor suppressor gene. Recently, mutations in PIK3CA, a member of the family of phosphatidylinositol 3-kinase catalytic subunits, were identified in a significant fraction (25-30%) of colorectal cancers, gastric cancers, and glioblastomas and in a smaller …	Anaplastic Oligodendrogliomas; High-Grade Astrocytomas;Medulloblastomas;PIK3CA	PIK3CA	PIK3CA	PIK3CA as an oncogene in a wider spectrum of adult and pediatric brain tumors and suggest that PIK3CA may be a useful diagnostic marker or a therapeutic target in these cancers.	DNA Biomarker	NA	Diagnositic,Therapeutic	Tier 3, Biomarker is validated in pre-clinical research	USA	285	NA	NA	NA	NA	NA	Tissue	PCR	NA	NA	1. Mutations in PIK3CA, a member of the family of phosphatidylinositol 3- kinase catalytic subunits, were identified in a significant fraction (25-30%) of colorectal cancers, gastric cancers, and glioblastomas and in a smaller fraction of breast and lung cancers; 2. PIK3CA mutational analysis was performed on exon 9 and exon 20 of PIK3CA by PCR of genomic DNA from brain tumor samples followed by …	Glioma	Anaplastic Oligodendrogliomas,Anaplastic Astrocytomas,Glioblastoma	Glioma	NA	NA	NA	A total of 13 mutations of PIK3CA within these specific domains were identified in anaplastic oligodendrogliomas, anaplastic astrocytomas, glioblastoma multiforme, and medulloblastomas, whereas no mutations were identified in ependymomas or low-grade astrocytomas
31468534	10.1002/jcp.29127	J Cell Physiol	2019	A negative feedback loop of H19/miR‐675/VDR mediates therapeutic effect of cucurmin in the treatment of glioma	Curcumin (CUR) shows a remarkable antitumor activity against a wide range of cancers such as glioma, but its underlying mechanism remains elusive. In this study, we aimed to explore the potential role of H19/miR‐675/vitamin D receptor (VDR) in the effect of CUR against glioma. Real‐time polymerase chain reaction and western‐ blot analysis were used to study the effect of CUR or 1,25‐dihydroxyvita…	apoptosis; glioma; H19; miR‐675; VDR	H19	H19	H19 might serve as a new biomarker for the diagnosis and treatment of glioma.	RNA Biomarker	lncRNA	Diagnositic,Therapeutic	Tier 3, Biomarker is validated in pre-clinical research	China	NA	NA	NA	NA	NA	NA	Tissue	qRT-PCR	NA	NA	1. CUR decreased the expression of H19 and miR-675, but increased the expression of VDR; 2. VDR was a virtual target gene of miR-675; 3. H19, miR-675, and VDR formed a regulatory feedback loop, which could be involved in the development of glioma; 4. CUR could affect the prognosis of glioma; 5. CUR downregulated the expression of H19 and miR-675, but upregulated the expression of VDR; 6. The prot…	Glioma	Glioma	Glioma	NA	NA	NA	NA
31628293	10.3171/2019.7.JNS182435	J Neurosurg	2019	Association of decreased levels of lipopolysaccharide-binding protein with OKN-007-induced regression of tumor growth in an F98 rat glioma model	OBJECTIVE High-grade gliomas, such as glioblastoma (GBM), are devastating tumors with a very poor prognosis. Previously the authors have found that the nitrone compound OKN-007 (OKlahoma Nitrone 007; or disodium 4-[(tertbutyl-imino) methyl] benzene-1,3-disulfonate N-oxide) is effective against high-grade gliomas in various GBM rodent and human xenograft models. The purpose of the present study wa…	lipopolysaccharide-binding protein; OKN-007; high-grade gliomas; GBM; glioblastoma; F98 rat glioma; oncology	LBP	Lipopolysaccharide binding protein (LBP)	LBP could potentially be used as a serum diagnostic marker of treatment response in high-grade gliomas.	Protein Biomarker	NA	Diagnositic,Therapeutic	Tier 3, Biomarker is validated in pre-clinical research	USA	NA	NA	NA	NA	NA	NA	Tissue,Serum	Immunohistochemistry,ELISA	NA	NA	1. OKN-007 was effective in significantly decreasing F98 glioma tumor volumes as well as significantly increasing animal survival, compared with survival of untreated tumor-bearing rats; 2. The gene for LBP was significantly downregulated by OKN-007; 3. OKN-007 decreased the levels of LBP; 4. LBP could be detected not only in glioma tissue but also in blood serum of F98 glioma-bearing rats; 5. LB…	Glioma	Glioblastoma,Anaplastic Astrocytoma,Anaplastic Oligodendroglioma,Oligodendroglioma,Astrocytoma	Glioma	NA	NA	NA	Based on the microarray analysis of the RNA from tissue lysates, when comparing samples from OKN-007-treated animals to samples from untreated tumor-bearing animals, there was a −7.53-fold decrease in LBP gene expression in the tumors from the OKN-007-treated group.
27154922	10.1093/neuonc/now090	Neuro Oncol	2016	Diagnostic value of glutamate with 2-hydroxyglutarate in magnetic resonance spectroscopy for IDH1 mutant glioma	Background. Mutations in the isocitrate dehydrogenase 1 (IDH1) gene that are frequently observed in low-grade glioma are strongly associated with the accumulation of 2-hydroxyglutarate (2HG), which is a valuable diagnostic and prognostic biomarker of IDH1 mutant glioma. However, conventional MR spectroscopy (MRS) - based noninvasive detection of 2HG is challenging. In this study, we aimed to dete…	2-hydroxyglutarate; glioma; glutamate; IDH1 mutation; MR spectroscopy	NA	Glutamate and 2-hydroxyglutarate (2HG)	Combining glutamate levels optimizes the 2HG-based monitoring of IDH1 mutations via MRS and represents a reliable clinical application for diagnosing IDH1 mutant gliomas.	Metabolic Biomarker	NA	Diagnositic	Tier 3, Biomarker is validated in pre-clinical research	Japan	47	NA	NA	NA	NA	NA	Tissue	Gas Chromatography-Mass Spectrometry analysis (GC-MS)	NA	NA	1. The IDH1 mutant gliomas showed a significantly higher accumulation of 2HG; 2. Glutamate levels were significantly decreased in IDH1 mutant gliomas; 3. Through an analysis of metabolic enzyme genes in glutamine pathways, it was shown that the expressions of branched-chain amino acid transaminase 1 were reduced and glutamate dehydrogenase levels were elevated in IDH1 mutant gliomas; 4. Conventio…	IDH1 mutant glioma	IDH-Mutant Glioma	Glioma	0.72	0.96	0.92	Using the 2HG concentration of 1.8 mM and the glutamate concentration of 3.9 mM, diagnostic sensitivity and specificity of the algorithm were improved to 72% and 96%, respectively (AUC, 0.92)
20472885	10.2353/ajpath.2010.090812	Am J Pathol	2010	miR-182 as a Prognostic Marker for Glioma Progression and Patient Survival	Accumulating evidence indicates that miRNA expression can be used as a diagnostic and prognostic marker for human cancers. We report that the expression level of miR-182 was markedly up-regulated in glioma cell lines and in human primary glioma specimens. Quantitative PCR analysis showed that miR-182 was significantly increased by up to 32-fold in glioma tumors compared with the adjacent nontumor…	Biomarkers; Genomics; Proteomics; and Gene Regulation	MIR182	miR-182	miR-182 could be a valuable marker of glioma progression and that high miR-182 expression is associated with poor overall survival in patients with malignant glioma.	RNA Biomarker	miRNA	Diagnositic,Prognostic	Tier 3, Biomarker is validated in pre-clinical research	China	253	172	81	45	45(21-72)	1,2,3,4	Tissue	In situ hybridisation,qRT-PCR	miR-21	NA	1. Quantitative PCR analysis showed that miR-182 was significantly increased by up to 32-fold in glioma tumors compared with the adjacent nontumor brain tissues obtained from the same patient; 2. Elevated expression of miR-182 was further identified by in situ hybridization in 248 of 253 (98%) archived human glioma biopsies tested; 3. A significant correlation between miR-182 expression and World…	Glioma	Glioma	Glioma	NA	NA	NA
23035067	NA	Neurology	2012	Detection of IDH1 mutation in the plasma of patients with glioma	Objective: The IDH1R132H mutation is both a strong prognostic predictor and a diagnostic hall mark of gliomas and therefore has major clinical relevance. Here, we developed a new technique to detect the IDH1R132H mutation in the plasma of patients with glioma. Methods: Small-size DNA (150-250 base pairs) was extracted from the plasma of 31 controls and 80 patients with glioma with known IDH1R132H…	NA	IDH1	IDH1R132H mutation	The IDH1R132H mutation is both a strong prognostic predictor and a diagnostic hallmark of gliomas and therefore has major clinical relevance.	DNA Biomarker	NA	Diagnositic,Prognostic	Tier 1, Biomarker has been approved by the FDA	France	80	NA	NA	NA	NA	2,3,4	Plasma	Digital PCR	NA	NA	1. The IDH1R 132H mutation is both a strong prognostic predictor and a diagnostic hallmark of gliomas and therefore has major clinical relevance; 2. The IDH1R 132H mutation was detected by a combination of coamplification at lower denaturation temperature and digital PCR; 3. The IDH1R 132H mutation was detected in 15 out of 25 plasma DNA mixtures (60%) from patients with mutated tumors and in non…	Glioma	Glioma	Glioma	0.6	1	0.7514	The area under the ROC curve, which assessed the percentage of mutant DNA, was 0.75 (figure 2A). To obtain the required specificity of 100% (95% CI 77%-100%), the highest sensitivity was 60% (95% CI 39%-79%), which corresponded to a positivity threshold of 0.875% for the mutant amplification ratio (figure 2B).
12577293	10.1002/nbm.807	NMR Biomed	2003	Characterization of oligodendrogliomas using short echotime HMR spectroscopic imaging	Oligodendroglial tumors may not be distinguished easily from other brain tumors based on clinical presentation and magnetic resonance imaging (MRI) alone. Identifification of these tumors however may have therapeutic consequences. The purpose of this study was to characterize and identify oligodendrogliomas by their metabolic profifile as measured by 1 H MR spectroscopic imaging (MRSI). Fifteen p…	oligodendrogliomas; MR spectroscopy; brain tumors; metabolism	NA	Glutamine plus glutamate	The level of glutamine plus glutamate was significantly higher in low-grade oligodendrogliomas than in low-grade astrocytomas and may serve as a metabolic marker in diagnosis and treatment planning.	Metabolic Biomarker	NA	Diagnositic,Therapeutic	Tier 3, Biomarker is validated in pre-clinical research	Netherlands	22	15	6	NA	NA	2,3	Tissue	1H MR spectroscopic imaging (MRSI)	NA	NA	1. Five main metabolites found in brain MR spectra were quantified and expressed as ratios of tumor to contralateral white matter tissue; 2. The metabolic profile of oligodendrogliomas showed a decreased level of N-acetylaspartate and increased levels of choline-containing compounds and glutamine plus glutamate compared with white matter; 3. The level of glutamine plus glutamate was significantly…	Oligodendroglioma	Oligodendroglioma	Oligodendroglioma	NA	NA	NA	NA
21303223	10.3109/1354750X.2010.541564	Biomarkers	2010	Plasma netrin-1 is a diagnostic biomarker of human cancers	Context: The axon guidance cues netrin-1 is a secreted protein overexpressed in many different cancer tissues. Objectives: To determine whether plasma netrin-1 can be used as a diagnostic biomarker of human cancer. Materials and Methods: A total of 300 cancer plasma samples from breast, renal, prostate, liver, meningioma, pituitary adenoma, glioblastoma, lung, pancreatic and colon cancer patients…	Plasma netrin-1; diagnostic biomarker; human cancers	NTN1	Netrin-1	Plasma netrin-1 can be used as a diagnostic biomarker for many human cancers.	Protein Biomarker	NA	Diagnositic	Tier 3, Biomarker is validated in pre-clinical research	UK	300	159	141	59.8	59.8(22-90)	1,2,3	Plasma	ELISA,Immunohistochemistry	NA	NA	1. Netrin-1 levels in the circulation is significantly increased in renal, liver, prostate, meningioma of brain, pituitary adenoma, glioblastoma and breast cancer but not in colon, pancreatic and lung adenocarcinoma; 2. Netrin-1 can be used as a biomarker of many human cancers and may be useful as a prognostic tool as well;	Glioblastoma	Glioblastoma	Glioblastoma / Astrocytoma	0.6	0.719	0.783	NA
31890049	10.3892/ol.2019.11085	Oncol Lett	2019	MT1JP inhibits glioma progression via negative regulation of miR‐24	Long noncoding RNAs have been reported to be dysregulated and have pivotal roles in various human malignancies, including glioma. Previous studies revealed that metallothionein 1J (MT1JP) has important regulatory functions in the development of gastric cancer. However, the biological role and potential mechanism of MT1JP in glioma remain unknown. The present study suggested that MT1JP expression …	metallothionein 1J; pseudogene; glioma; proliferation; invasion; microRNA-24	MT1JP	MT1JP	MT1JP inhibited the progression of glioma by negatively regulating miR-24 and may serve as a novel diagnostic biomarker and therapeutic target for glioma.	RNA Biomarker	lncRNA	Diagnositic,Therapeutic	Tier 3, Biomarker is validated in pre-clinical research	China	40	23	17	NA	NA	NA	Tissue	qRT-PCR	miR‐24	NA	1. MT1JP is downregulated in glioma; 2. Overexpression of MT1JP suppresses glioma cell proliferation and invasion; 3. MiR-24 expression was significantly upregulated in the glioma cell lines; 4. MT1JP is a direct target of miR‐24; 5. Inhibitory effect of MT1JP on glioma cell proliferation and invasion is dependent on miR‐24;	Glioma	Glioma	Glioma	NA	NA	NA	NA
25038272	10.1016/j.canlet.2014.06.017	Cancer Lett	2014	Translocation of the proto-oncogene Bcl-6 in human glioblastoma multiforme	Bcl-6 translocation is a genetic alteration that is commonly detected in Primary Central Nervous System Lymphoma. The role of this protein in cerebral tumors is unclear. In this study we investigated Bcl-6 translocation and its transcriptional and translational levels in formalin-fixed, paraffin-embedded cere- bral tissue sections from glioblastoma (GBM), low-grade glioma (Astrocytoma grade II an…	Brain tumors; Bcl-6; Glioma; Tumor progression	BCL6	Bcl-6	This study supports Bcl-6 as a new diagnostic marker to evaluate the disease severity.	DNA Biomarker	NA	Diagnositic	Tier 3, Biomarker is validated in pre-clinical research	Italy	30	21	9	59	59 ± 12	2,3	Tissue	Fluorescence In Situ Hybridization (FISH)	NA	NA	1. A frequency of 36.6% of Bcl-6 translocation in GBM patients and a decreased expression in low-grade glioma patients, correlated with the severity of the disease; 2. Bcl-6 translocation induced an overexpression of both Bcl-6 protein and messenger in GBM, inhibiting apoptotic processes and caspases 3 expression; 3. On the contrary, in low-grade gliomas and meningiomas Bcl-6 expression was reduc…	Glioblastoma	Glioblastoma	Glioblastoma / Astrocytoma	NA	NA	NA	In glioblastoma grade IV, rearrangement of Bcl-6 showed a frequency of 36.6% ± SE 3.05%, versus a significant decrease, to 15.78% ± SE 0.92 and 11.76% ± SE 1.02%, in astrocytomas grade III and grade II, respectively
23486687	10.1093/neuonc/not027	Neuro Oncol	2013	1p/19q codeletion and IDH1/2 mutation identified a subtype of anaplastic oligoastrocytomas with prognosis as favorable as anaplastic oligodendrogliomas	Anaplastic astrocytoma (AA), anaplastic oligoastrocytoma (AOA), and anaplastic oligodendro glioma (AO) are the major histological subtypes of World Health Organization grade III gliomas. More evidence suggests that AOA is unlikely to be a distinct entity, and re-evaluation of this issue has been recommended. In this study, we divided AOA into 2 subgroups, according to molecular biomarkers, and co…	anaplastic gliomas; 1p/19q; IDH1/2; prognosis; stratification	IDH1; IDH2	1p/19q codeletion; IDH1/2 mutation	AOA is a heterogeneous group and can be divided into 2 subgroups with significantly different prognoses according to the status of 1p/19q and IDH1/2.	DNA Biomarker	NA	Diagnositic,Prognostic	Tier 1, Biomarker has been approved by the FDA	China	109	71	38	56	56(17-67)	3	Tissue	Fluorescence In Situ Hybridization (FISH), PCR	NA	NA	1. AOA could be classified into 2 subgroups with different prognoses based on 1p/19q codeletion and IDH1/2 mutation; 2. One subgroup with 1p/19q codeletion and/or IDH1/2 mutation was termed as AOA1, and the other one without either biomarkers was termed as AOA2; 3. AOA1 with 1p/19q codeletion and/or IDH1/2 mutation showed similar Kaplan-Meier plots with AO; 4. AOA2 without either biomarker showed…	Anaplastic Oligoastrocytoma	Anaplastic Oligoastrocytoma	Mixed glioma (Oligoastrocytoma)	NA	NA	NA	According to the status of biomarkers, AOA was classified into 2 subgroups (AOA1 and AOA2), for which Kaplan-Meier plots were significantly different (P=0.001 for both progression-free survival [PFS] and overall survival [OS]).
26191177	NA	Int J Clin Exp Pathol	2015	Overexpression of miR-221 inhibits proliferation and promotes apoptosis of human astrocytoma cells	microRNAs (miRNAs) play tumor-promoting roles in a variety of tumors. This study investigated the expression of miRNA-211 (miR-221) in human astrocytoma, and its effect on proliferation and apoptosis of human astrocytoma cells in vitro. miR-221 expression was detected in 10 astrocytoma tissues and 4 adjacent tissues by realtime quantitative PCR (qRT-PCR). miR-221 expression in situ was significan…	miR-221; astrocytoma; cell proliferation; apoptosis	MIR221	miR-221	MiR-221 should be explored as a potential molecular marker for the diagnosis and treatment of astrocytoma.	RNA Biomarker	miRNA	Diagnositic,Therapeutic	Tier 3, Biomarker is validated in pre-clinical research	China	NA	NA	NA	NA	NA	NA	Tissue	qRT-PCR	NA	NA	1. High expression of miR-221 in astrocytoma tissues; 2. Expression of miR-221 in U251 cells is up-regulated by miR-221 mimic; 3. U251 cell proliferation promoted by miR-221 mimic; 4. U251 cell cycle progression promoted by miR-221 mimic; 5. U251 cell apoptosis inhibited by miR-221 mimic;	Astrocytoma	Astrocytoma	Astrocytoma	NA	NA	NA	miR-221 expression in situ was significantly higher in astrocytoma tissues than in adjacent tissues (P<0.05).
23606081	10.1007/s12253-012-9593-x	Pathol Oncol Res	2013	Analysis of hsa-miR-30a-5p Expression in Human Gliomas	Our previous study demonstrated that miR-30a-5p was upregulated in six malignant glioma cell lines by microRNA(miRNA) array. For further verification of this finding, the expression of miR-30a-5p in 7 more malignant glioma cell lines, 43 freshly resected glioma samples and 75 archival paraffin embedded glioma specimens with different grade of malignancy were examined by qRT-PCR and in situ hybrid…	Glioma; miR-30a-5p; Expression	MIR30A	miR-30a-5p	MiR-30a-5p may have the potential as a diagnostic or prognostic marker of gliomas and as the target of miRNA-based glioma therapy in further studies.	RNA Biomarker	miRNA	Diagnositic,Prognostic	Tier 3, Biomarker is validated in pre-clinical research	China	43	NA	NA	NA	NA	1,2,3,4	Tissue	In situ hybridisation,qRT-PCR	NA	NA	1. MiR-30a-5p is overexpressed in glioma cell lines and glioma samples ascompared to the normal brain tissues (NBTs); 2. MiR-30a-5p expression level is positively correlated with tumor grade of malignancy; 3. MiR-30a-5p may have the potential as a diagnostic or prognostic marker of gliomas;	Glioma	Astrocytomas,Anaplastic Astrocytomas,Glioblastomas	Glioma	NA	NA	NA	MiR-30a-5p expression elevated over control in detail was 3.15±2.76-fold in WHO I~II glioma, 6.78±5.46-fold in WHO III glioma, and 7.71±4.99-fold in WHO IV glioma(Fig. 1b, Table 2).
28107674	10.1016/j.clineuro.2017.01.005	Clin Neurol Neurosurg	2017	Mitochondrial serine hydroxymethyltransferase 2 is a potential diagnostic and prognostic biomarker for human glioma	Objective: Scholars have gradually come to appreciate the relevance of serine and glycine metabolism. Recently, researchers have discovered that mitochondrial serine hydroxymethyltransferase 2 (SHMT2) is overexpressed in various types of cancer. However, the function of SHMT2 in glioma is not clear. In this study, we sought to examine the expression of SHMT2 in glioma, the association between SHM…	Mitochondrial serine hydroxymethyltransferase 2 (SHMT2); Glioma; Oncology; Prognosis	SHMT2	Mitochondrial serine hydroxymethyltransferase 2 (SHMT2)	SHMT2 may be a novel and valuable biomarker for the diagnosis of glioma and an independent prognostic parameter of glioma.	Protein Biomarker	NA	Diagnositic,Prognostic	Tier 3, Biomarker is validated in pre-clinical research	China	150	76	74	48	48±11	1,2,3,4	Tissue	Immunohistochemistry	NA	NA	1. The expression of SHMT2 in glioma was signifificantly increased compared to normal brain tissue; 2. The proportion of SHMT2-positive cells gradually increased with increasing WHO grade; 3. As determined by the log-rank test, the PFS and OS of patients with low SHMT2 expression was significantly longer than that of patients with high SHMT2 expression; 3. SHMT2 promoted tumour proliferation; 4. …	Glioma	Glioma	Glioma	NA	NA	NA	Compared to the control group, the expression of SHMT2 was increased in gliomas. The proportion of SHMT2-positive cells in WHO grade I gliomas, WHO grade II gliomas, WHO grade III gliomas and WHO grade IV gliomas, were 14.83% ± 5.3%, 23.18% ± 18.43%, 51.33% ± 22.48% and 65.46% ± 24.02%, respectively.
31884342	10.1016/j.biopha.2019.109759	Biomed Pharmacother	2020	RAD21 inhibited transcription of tumor suppressor MIR4697HG and led to glioma tumorigenesis	Background: Studies have revealed the aberrant expression of lncRNAs is responsible for human carcinogenesis.MIR4697 host gene (MIR4697HG) is an upregulated lncRNA that promoted cell growth and metastasis in other cancers. In this study, we tested the expression of MIR4697HG in glioma cells and detected the comparatively down-regulated expression. RAD1 is an upstream regulator for MIR4697HG. This…	RAD21; MIR4697HG; Glioma; ceRNA	MIR4697HG	miR4697HG	RAD21-induced down-regulated expression of MIR4697HG is correlated with aggravation of glioma.The MIR4697HG/miR-766-5p/PRR12 axis predicts poor results in glioma and MIR4697HG could be considered as a promising biomarker for diagnosis and treatment of glioma.	RNA Biomarker	lncRNA	Diagnositic,Therapeutic	Tier 3, Biomarker is validated in pre-clinical research	China	NA	NA	NA	NA	NA	NA	Tissue	qRT-PCR	RAD21	PRR12	1. MIR4697HG inhibits glioma progression; 2. RAD21 suppresses MIR4697HG transcription; 3. MIR4697HG functions as a sponge for miR-766-5p; 4. MIR4697HG regulates glioma by modulating PRR12 expression; 5. Restored miR-766-5p or knockdown of PRR12 reverses the effects on cell proliferation and metastasis caused by MIR4697HG overexpression;	Glioma	Glioma	Glioma	NA	NA	NA	NA
28112756	10.1038/labinvest.2016.152	Lab Invest	2017	Long noncoding RNA FTX is upregulated in gliomas and promotes proliferation and invasion of glioma cells by negatively regulating miR-342-3p	Gliomas remain a major public health challenge, posing a high risk for brain tumor-related morbidity and mortality. However, the mechanisms that drive the development of gliomas remain largely unknown. Emerging evidence has shown that long noncoding RNAs are key factors in glioma pathogenesis. qRT-PCR analysis was used to assess the expression of FTX and miR-342-3p in the different stages of glio…	NA	FTX	FTX	Our findings indicate that FTX and miR-342-3p may serve as a biomarker of glioma diagnosis, and offer potential novel therapeutic targets of treatment of gliomas.	RNA Biomarker	lncRNA	Diagnositic,Therapeutic	Tier 3, Biomarker is validated in pre-clinical research	China	NA	NA	NA	NA	NA	1,2,3,4	Tissue	qRT-PCR	NA	miR-342-3p; AEG-1	1. Upregulated Expression of FTX in Glioma Tissues; 2. Knockdown of FTX Inhibited Glioma Cell Proliferation and Invasion; 3. MiR-342-3p Expression was Directly Regulated by FTX; 4. MiR-342-3p Inhibited Proliferation and Invasion of Glioma Cells; 5. Inhibition of miR-342-3p Abrogated the Suppression of Proliferation and Invasion of Glioma Cells Induced by Depletion of FTX; 6. MiR-342-3p Directly T…	Glioma	Glioma	Glioma	NA	NA	NA	We consistently observed an increase in FTX expression in all grades of glioma tissues
9002714	NA	Neurol Med Chir (Tokyo)	1996	Elevated Plasma Basic Fibroblast Growth Factor in Brain Tumor Patients	We attempted to determine whether the plasma concentration of basic fibroblast growth factor (bFGF) was elevated in brain tumor patients. The plasma concentration of bFGF was measured in 55 brain tumor patients and 17 normal subjects by enzyme immunoassay. Upper limit of plasma bFGF in the normal subjects was 1.6 pg/ml. Elevated plasma bFGF levels were observed in 28 patients includ ing 13 of 17 …	basic fibroblast growth factor; brain tumor; immunoassay; tumor marker	FGF1; FGF2; FGF3; FGF4; FGF5; FGF6; FGF7; FGF8; FGF9; FGF10; FGF11; FGF12; FGF13; FGF14; FGF15; FGF16: FGF17; FGF18; FGF19; FGF20; FGF21; FGF22; FGF23	bFGF	Basic fibroblast growth factor (bFGF), originally iso lated from the pituitary gland and brain, is a potent mitogen for both neuroectoderm and mesoderm-de rived cells .	Protein Biomarker	NA	Diagnositic,Prognostic	Tier 3, Biomarker is validated in pre-clinical research	Japan	55	26	29	NA	43.5(8-77)	NA	Tissue	Enzyme immunoassay	NA	NA	1. Upper limit of plasma bFGF in the normal subjects was 1.6 pg/ml; 2. Elevated plasma bFGF levels were observed in 28 patients including 13 of 17 glioma patients, eight of 19 benign tumor patients, and seven of 19 malignant tumor patients; 3. Twelve of 14 malignant glioma patients had elevated plasma bFGF levels; 4. There was a good correlation (r = 0.42, p < 0.05) between the elevated plasma bF…	Glioma	Glioma	Glioma	NA	NA	NA	Twelve of 14 malignant glioma patients had elevated plasma bFGF levels. There was a good correlation (r = 0.42, p < 0.05) between the elevated plasma bFGF level and the tumor volume.
21933631	10.3760/cma.j.issn.0366-6999.2011.14.026	Chin Med J (Engl)	2011	Nerve growth factor expression in astrocytoma and cerebrospinal fluid: a new biomarker for prognosis of astrocytoma	Background Recent studies have discovered that nuclear translocation of nerve growth factor (NGF) and its receptor fragments function differently from the traditional model. This study aimed to uncover the nuclear expression of NGF in astrocytoma and its biological significance. Methods Ninety-four paraffin-embedded astrocytoma specimens were subjected to immunohistochemical (IHC) and hemotoxylin…	nerve growth factor; astrocytoma; cell nucleus; prognosis	NGF	NGF	NGF-NP expression and NGF level in CSF were significant prognostic factors in astrocytoma patients. Because of the easy access of CSF, it may be developed as an index for early diagnosis and surveillance of astrocytoma.	Protein Biomarker	NA	Diagnositic,Prognostic	Tier 3, Biomarker is validated in pre-clinical research	China	94	58	36	54.4	NA	1,2,3,4	Tissue	Immunohistochemistry,ELISA,Western Blot	NA	NA	1. NGF-positive immunoreactive products were distributed in both the cytoplasm and nucleus of astrocytoma, but were only located in the cytoplasm of traumatic brain injury (TBI) tissue; 2. NGF nuclear-positive rate (NPR) of grades III-IV astrocytomas (70.0%) was higher than that of grades I-II astrocytoma (28.6%, P <0.05); 3. NGF-NP expression positively correlated with the NGF concentration in c…	Astrocytoma	Astrocytoma	Astrocytoma	NA	NA	NA	NGF nuclear-positive rate (NPR) of grades III-IV astrocytomas (70.0%) was higher than that of grades I-II astrocytoma (28.6%, P <0.05).
24238516	10.3760/cma.j.issn.0366-6999.20131765	Chin Med J (Engl)	2013	Plasma levels of tissue inhibitor of matrix metalloproteinase-1 correlate with diagnosis and prognosis of glioma patients	Background There is no validated blood biomarker available for glioma management. Invasive growth is the key feature of glioma. We assessed the clinical usefulness of plasma tissue inhibitor of metalloproteinase 1 (TIMP-1), which has less molecular weight than metalloproteinases, as a potential blood biomarker for glioma. Methods A total of 285 patients and 59 normal subjects were studied. Plasma…	glioma; plasma; biomarker; tissue inhibitor of metalloproteinase 1; metalloproteinase 9	TIMP1	TIMP-1	Plasma TIMP-1 is associated with the diagnosis and prognosis of glioma patients.	Protein Biomarker	NA	Diagnositic,Prognostic	Tier 3, Biomarker is validated in pre-clinical research	China	285	175	110	41.58	NA	2,3,4	Plasma	ELISA	NA	NA	1. Both plasma TIMP-1 and MMP-9 levels were significantly increased in glioma patients; 2. Plasma TIMP-1 level was associated with glioblastoma multiforme (GBM) patients' better survival; 3. The survival time for GBM patients with higher-than-median TIMP-1 levels was significantly longer than those with lower TIMP-1 levels; 4. Plasma TIMP-1 was higher in male patients than female patients in Grad…	Glioma	Glioma	Glioma	NA	NA	NA	Plasma TIMP-1 were both increased in glioma patients compared with normal controls (TIMP-1: P <0.001). High plasma TIMP-1 level correlated with better survival in Grade IV glioma patients (hazard ratio: 0.550, 95% CI: 0.101-1.000, P=0.036). In Grade IV gliomas, patients with higher plasma TIMP-1 had significantly longer survival time than those with lower plasma TIMP-1 level (25.23 vs. 18.95 mont…
32194691	10.3892/ol.2020.11249	Oncol Lett	2020	Exosomal microRNA-210 is a potentially non-invasive biomarker for the diagnosis and prognosis of glioma	MicroRNAs (miRs) transferred by exosomescan function as non-invasive potential biomarkers for the diagnosis and prognosis in various types of cancer. The present study examined the diagnostic and prognostic value of serum exosomal-(exo-)miR-210 levels in association with hypoxic conditions in patients with glioma. Serum levels of exo-miR-210 were determined by quantitative PCR in samples obtained…	glioma; exosome; biomarker; microRNA-210; hypoxia	MIR210	miR-210	MiR-210 may serve as a diagnostic, prognostic and hypoxic biomarker to reflect glioma status and hypoxic signatures.	RNA Biomarker	miRNA	Diagnositic,Prognostic	Tier 3, Biomarker is validated in pre-clinical research	China	91	52	39	NA	NA	1,2,4	Serum	qRT-PCR	NA	NA	1. Serum exo-miR-210 was abnormally overexpressed in the serum of patients with glioma and increased with increasing grades of glioma; 2. Expression levels of exo-miR-210 in the serum are associated with specific clinicopathological features; 3. Serum exo-miR-210 levels reflect the dynamics of GBM; 4. Expression of serum exo-miR-210 as a potential diagnostic and prognostic biomarker for glioma; 5…	Glioma	Glioma	Glioma	0.832	0.943	0.856	Serum exo-miR-210 levels were robust in distinguishing patients with glioma from healthy controls, with an AUC value of 0.856 (95% CI, 0.795-0.917), whereas the sensitivity, specificity, and positive and negative predictive values to discriminate patients with glioma were83.2, 94.3, 93.5 and 70.3%, respectively. The results showed a significant association between serum exo-miR-210 levels and OS …
25785017	NA	Int J Clin Exp Med	2015	Serum microRNA-128 as a biomarker for diagnosis of glioma	MicroRNA-128 is down-regulated in glioma tissues, which regulates cell proliferation, self-renewal, apoptosis,angiogenesis and differentiation. This study aims at investigating the diagnostic value of serum miR-128 in human glioma. Real-time quantitative reverse transcriptase polymerase chain reaction was used to detect the expression levels of miR-128 in serum samples from 151 glioma patients, 5…	MicroRNA-128; glioma; serum; biomarker; diagnosis	MIR128-1; MIR128-2	miR-128	Serum miR-128 could be a sensitive and specifc biomarker of glioma.	RNA Biomarker	miRNA	Diagnositic	Tier 3, Biomarker is validated in pre-clinical research	China	203	149	54	50	50±4	1,2,3,4	Serum	qRT-PCR	NA	NA	1. Serum miR-128 levels were down-regulated in human glioma; 2. Serum miR-128 levels could reliably discriminate glioma patients from control subjects; 3. Serum miR-128 levels of glioma patients would elevate after surgery; 4. Similar to expression in serum, tissue miR-128 levels were significantly lower in glioma compared with normal cohorts (mean ± SD: 4.89 ± 0.87 versus 7.15 ± 1.24, P < 0.001)…	Glioma	Glioma	Glioma	0.8675	0.8868	0.9095	The ROC curves analysis showed that serum miR-128 levels could reliably distinguish patients with glioma from normal cohorts, with an AUC value of 0.9095 [95% confidence interval (CI): 0.8695-0.9496]. At the optimal cut-off value of 7.139 the sensitivity and specificity were 86.75% and 88.68%, respectively.
28959170	10.1515/raon-2017-0004	Radiol Oncol	2016	Expression of LOC285758, a potential long non-coding biomarker, is methylationdependent and correlates with glioma malignancy grade	Background. Identifying the early genetic drivers can help diagnose glioma tumours in their early stages, before becoming malignant. However, there is emerging evidence that disturbance of epigenetic mechanisms also contributes to cell's malignant transformation and cancer progression. Long non-coding RNAs are one of key epigenetic modulators of signalling pathways, since gene expression regulati…	glioma; lncRNA; LOC285758; over-expression; epigenetics; DNA methylation; MS-HRM; MLPA; IDH1; 1p/19q	MROCKI	LOC285758	lncRNA LOC285758 changed expression in glioma is methylation-dependent and methylation correlates with WHO malignancy grade. Methylation is also distinctive between astrocytoma I-III and other glioma subtypes and may thus serve as an additional biomarker in glioma diagnosis.	RNA Biomarker	lncRNA	Diagnositic	Tier 3, Biomarker is validated in pre-clinical research	Slovenia	157	90	67	43.8	43.8±18,89	1,2,3,4	Tissue	qRT-PCR,Methylation-specific PCR	NA	NA	1. In all glioma subtypes levels of LOC285758 were significantly higher in comparison to normal brain reference RNA; 2. LOC285758 expression was inversely associated with promoter methylation; 3. LncRNA LOC285758 Methylation is also distinctive between astrocytoma I-III and other glioma subtypes and may thus serve as an additional biomarker in glioma diagnosis; 4. Elevated expression of LOC285758…	Glioma	Astrocytoma,Oligoastrocytoma,Oligodendroglioma	Glioma	NA	NA	NA	Expression levels were significantly increased in 105/125 samples (84%) compared to brain reference RNA (Figure 2A), and all glioma subtypes showed positive ΔΔCT average values.
24412320	10.1016/j.cca.2014.01.001	Clin Chim Acta	2014	Analysis of expression of microRNAs and genes involved in the control of 2 key signaling mechanisms that support or inhibit development of brain 3 tumors of different grades	Background: MicroRNAs (miRNAs) are a class of small non-coding RNA molecules involved in the regulation of 28 key biological processes. Different miRNAs with pro-oncogenic and anti-oncogenic properties have been identi- 29 fified in glioblastomas. We decided to analyze expression profifiles of 10 mature miRNAs (miR-7-1, miR-10а, miR-17, 30 miR-20а, miR-21, miR-23а, miR-26а, miR-137, and miR-222) …	MiRNA; Expression; RT-PCR; Glioma; Grade; Signaling pathways	MIR7-1; MIR21; MIR23A; MIR137	miR-7-1; miR-21; miR-23а; miR-137	We found gradual increase in miR-21 and miR-23a levels in all tumor grades whereas miR-7 and miR-137 36 were significantly down-regulated depending on the glioma grade.	RNA Biomarker	miRNA	Diagnositic	Tier 3, Biomarker is validated in pre-clinical research	Russia	25	9	16	44	28(20-75)	NA	Tissue	qRT-PCR	NA	NA	1. Expression of two prooncogenic miRNAs (miR-21 and miR-23a) was gradually up-regulated along with the tumor grade; 2. Expression of miR-7 and miR-137 was decreased depending on the glioma grade; 3. MDR, ABCG2, and p21/CDKN1A levels were significantly up regulated while expression of PTEN was down-regulated in tumor samples compared to the normal brain tissue;	Glioma	Ganglioglioma,Diffuse Astrocytoma,Pleomorphic Xanthoastrocytoma,Oligoastrocytoma,Anaplastic Oligoastrocytoma and anaplastic astrocytoma,Glioblastoma	Glioma	NA	NA	NA	NA
21438658	10.3171/2011.2.JNS101451	J Neurosurg	2011	Quantitative fluorescence in intracranial tumor: implications for ALA-induced PpIX as an intraoperative biomarker	Object. Accurate discrimination between tumor and normal tissue is crucial for optimal tumor resection. Qualitative fluorescence of protoporphyrin IX (PpIX), synthesized endogenously following d-aminolevulinic acid (ALA) administration, has been used for this purpose in high-grade glioma (HGG). The authors show that diagnostically significant but visually imperceptible concentrations of PpIX can …	ALA; PpIX; biophotonics; brain tumor; fluorescence-guided resection; optical spectroscopy; oncology; light-transport modeling; glioma	NA	Protoporphyrin IX (PpIX)	These findings are clinically profound because they demonstrate that ALA-induced PpIX is a targeting biomarker for a variety of intracranial tumors beyond HGGs.	Imageological Biomarker	NA	Diagnositic,Therapeutic	Tier 3, Biomarker is validated in pre-clinical research	Lebanon	14	NA	NA	NA	NA	1,2,3,4	Image	Fluorescence spectroscopy	NA	NA	1. Qualitative fluorescence of protoporphyrin IX (PpIX), synthesized endogenously following d-aminolevulinic acid (ALA) administration; 2. A significant difference in the quantitative measurements of PpIX concentration occurred in all tumor groups compared with normal brain tissue; 3. Receiver operating characteristic (ROC) curve analysis of PpIX concen tration as a diagnostic variable for detect…	Glioma	LGG,HGG	Glioma	0.84	0.92	0.95	Receiver operating characteristic (ROC) curve analysis of PpIX concen tration as a diagnostic variable for detection of neoplastic tissue yielded a classification efficiency of 87% (AUC = 0.95, specificity = 92%, sensitivity = 84%) compared with 66% (AUC = 0.73, specificity = 100%, sensitivity = 47%) for conventional fluorescence imaging (p < 0.0001)
29166921	10.1186/s12951-017-0313-2	J Nanobiotechnology	2017	Identifcation of epidermal growth factor receptor-positive glioblastoma using lipid-encapsulated targeted superparamagnetic iron oxide nanoparticles in vitro	Background: Targeted superparamagnetic iron oxide (SPIO) nanoparticles have emerged as a promising biomarker detection tool for molecular magnetic resonance (MR) image diagnosis. To identify patients who could beneft from Epidermal growth factor receptor (EGFR)-targeted therapies, we introduce lipid-encapsulated SPIO nanoparticles and hypothesized that anti-EGFR antibody cetuximab conjugated of s…	Epidermal growth factor receptor (EGFR); Targeted superparamagnetic iron oxide (SPIO) nanoparticle; Magnetic resonance imaging (MRI); Glioblastoma; Lipid-encapsulated nanoparticle	EGFR	EGFR	These fndings reveal that the lipid-encapsulated EGFR-SPIO nanoparticles can specifcally target cells with elevated EGFR expression in the three tested human glioblastoma cell lines.	Protein Biomarker	NA	Diagnositic	Tier 3, Biomarker is validated in pre-clinical research	Taiwan,China	NA	NA	NA	NA	NA	NA	Tissue	Immunohistochemistry	NA	NA	1. EGFR overexpression is a poor prognostic factor and is correlated with decreased overall survival in GBM patients; 2. In this study, a rapid and noninvasive method of molecular MRI was established to identify EGFR-positive GBM by using novel EGFR-SPIO nanoparticles with a lipid coating; 3. Te results indicate that T2 MR images from EGFR-SPIO nanoparticles can be used for identifying EGFR-posit…	Glioblastoma	Glioblastoma	Glioblastoma / Astrocytoma	NA	NA	NA	NA
30530966	10.3233/CBM-181416	Cancer Biomark	2018	Serum miR-100 is a potential biomarker for detection and outcome prediction of glioblastoma patients	BACKGROUND It is well known that some circulating microRNAs (miRNAs) are highly stable and might serve as promising biomarkers for many types of human cancer including glioblastoma (GBM). However, the potential clinical significance of serum miR-100 in GBM remained unknown. OBJECTIVE We aimed to detect the expression level of serum miR-100 in patients with GBM and assess its potential diagnostic …	Glioblastoma; serum miR-100; prognosis; biomarker	MIR100	miR-100	Serum miR-100 might serve as promising biomarker for GBM diagnosisand prognosis.	RNA Biomarker	miRNA	Diagnositic,Prognostic	Tier 3, Biomarker is validated in pre-clinical research	China	95	62	33	NA	NA	NA	Serum	qRT-PCR	NA	NA	1. Serum miR-100 levels were significantly decreased in GBM patients compared with the healthy controls; 2. MiR-100 upregulation and subsequent elevated expression of SMRT/NCOR2 reduced cell proliferation and stimulated cell apoptosis in vitro; 3. The serum miR-100 levels in all participants were detected by qRT-PCR; 4. Serum miR-100 levels were significantly increased following gtreatment,indica…	Glioblastoma	Glioblastoma	Glioblastoma / Astrocytoma	0.7789	0.833	0.839	ROC curve analysis demonstrated that serum miR-100 expression was a promising indicator for identifying GBM cases from normal controls, with the area under the ROC curve (AUC) of 0.839. In addition, the specificity and sensitivity were 83.33% and 77.89%, respectively. Kaplan-Meier method. GBM patients with high serum miR-100 had significantly longer OS (P = 0.018, Fig. 3a) and PFS (P = 0.011, Fig…
31083169	10.1097/MD.0000000000015413	Medicine (Baltimore)	2019	Serum ROCK1 mRNA is of great diagnostic value for glioma patients	The study aimed to measure the presence of rho-associated protein kinase 1 (ROCK1) mRNA in serum samples collected from glioma and investigate its diagnostic significance in glioma.The presence of ROCK1 mRNA was examined by quantitative real-time polymerase chain reaction (qRT-PCR). The relationship between ROCK1 mRNA and clinical characteristics was analyzed via Chi-square test. The criteria of …	biomarker; diagnostic; glioma; ROC; ROCK1	ROCK1	ROCK1	Serum ROCK1 mRNA level was signiﬁcantly higher than that in the controls and ROCK1 was of great diagnostic signiﬁcance in glioma.	RNA Biomarker	mRNA	Diagnositic	Tier 3, Biomarker is validated in pre-clinical research	China	126	56	70	NA	NA	1,2,3,4	Serum	qRT-PCR	GTPase RhoA	NA	1. ROCK1 mRNA was significantly increased in serum samples collected from glioma patients compared to the controls (P<.05); 2. High ROCK1 mRNA expression was tightly related with Karnofsky Performance Status (KPS) score (P=.024) and World Health Organization (WHO) grade (P=.029); 3. However, there was no association between ROCK1 expression and gender, neurological disorders, family history and c…	Glioma	Glioma	Glioma	0.8889	0.7925	0.881	The ROC curve was profiled to assess the potential significance of serum ROCK1 mRNA levels in diagnosis of glioma. As shown in Figure 2, the sensitivity and specificity were 88.89% and 79.25%, respectively, with an optimal cutoff point of 3.025. Besides, the AUC was 0.881, indicating that ROCK1 was a diagnostic marker for glioma (P<.0001, 95% CI=0.829-0.933
32147765	10.1007/s10517-020-04741-9	Bull Exp Biol Med	2020	Glial Fibrillary Acidic Protein in the Diagnosis and Prognosis of Malignant Glial Tumors	Serum levels of glial fibrillar acidic protein (GFAP) were analyzed in 317 patients with pr-mary and metastatic tumors of the brain, 78 patients with neurological diseases, and 66 normal subjects. A significant increase in the basal level of GFAP was typical of patients with gli-blastomas in comparison with other groups (patients with astrocytomas, cerebral metastases, benign tumors, non-tumor di…	glial fibrillary acidic protein (GFAP); glioblastoma; neurological diseases o the brain; diagnosis; prognosis	GFAP	GFAP	GFAP is regarded as an indicator of severe involvement of brain cells in tumor and non-tumor diseases, associated with impairment of the blood—brain barrier.	Protein Biomarker	NA	Diagnositic,Prognostic	Tier 3, Biomarker is validated in pre-clinical research	Russia	317	180	137	18-82	NA	2,3,4	Serum	ELISA	NA	NA	1. A significant increase in the basal level of GFAP was typical of patients with glioblastomas in comparison with other groups (patients with astrocytomas, cerebral metastases, benign tumors, non-tumor diseases, and healthy subjects); 2. An association of GFAP levels with unfavorable prognosis of overall survival in patients with glioblastoma was revealed;	Glioblastoma	Glioblastoma	Glioblastoma / Astrocytoma	NA	0.979	NA	At the threshold level of 0.123 ng/ml, the specificity for the total control group (normal and pathological control) was 97.9%. Our data indicated that GFAP concentration >0.2 ng/ml was associated significantly (p=0.028) with less favorable overall survival prognosis.
26232108	10.1016/j.jprot.2015.07.026	J Proteomics	2015	Definition of a serum marker panel for glioblastomadiscrimination and identification of Interleukin 1β in the microglial secretome as a novel mediator of endothelial cell survival induced by C-Reactive Protein	Glioblastoma (GBM) is the most common malignant adult primary brain tumor. We profiled724 cancer-associated proteins in sera of healthy individuals (n=27) and GBM (n=28) using antibody microarray. While 69 proteins exhibited differential abundance in GBM sera, a three-marker panel (LYAM1, BHE40 and CRP) could discriminate GBM sera from that of healthy donors with an accuracy of 89.7% and p<0.0001…	Glioma; antibody microarray; CRP; IL1β; microglia; endothelialcell; biomarker; stromal cell; brain tumor.	SELL; CRP	LYAM1; BHE40; CRP	A complex antibody microarray based serum marker profiling identified a three-marker panelLYAM1, BHE40 and CRP as an accurate discriminator of glioblastoma sera from that of healthy individuals.	Protein Biomarker	NA	Diagnositic,Therapeutic	Tier 3, Biomarker is validated in pre-clinical research	Bangalore	284	NA	NA	NA	NA	1,2,3,4	Serum	Antibody microarray	NA	IL1β	1. Serum levels of LYAM1, BHE40 and CRP distinguish GBM sera from that of healthy individuals; 2. Elevated levels of CRP protein are present in GBM without a concomitant increase in CRP mRNA; 3. CRP promotes endothelial cells survival; 4. IL1β present in the microglial secretome is a novel mediator of CRP-induced endothelial cell survival; 5. Serum CRP is a marker for poor prognosis;	Glioblastoma	Glioblastoma	Glioblastoma / Astrocytoma	NA	NA	0.897	Combining three markers - LYAM1, BHE40 and CRP - achieved a significant improvement in detection accuracy over individual markers with AUC being 0.897 (p < 0.0001; Figure 1C).
31607471	10.1016/j.acra.2019.09.013	Acad Radiol	2019	11C-Methionine Integrated PET/MRI-Based Texture Analysis Features May Have a Potential Ability to Distinguish Oligodendroglioma (IDH-Mutant and 1p/19q-Codeleted) From Varied Gliomas	Rationale and objectives: Different histology and gene status of gliomas results in different natural history, treatment, and prognosis in different subgroups. Low-grade gliomas (LGGs) with isocitrate dehydrogenase (IDH) mutant and 1p/19q-codeleted are kind of gliomas with the most favorable outcome, reflecting operational strategy. Less invasive method for prediction of pathological type-even ge…	Gliomas; 11C-METPET; Molecularpathology; Noninvasivepredictor	NA	SUVmax, SUVmean and texture features	11C-Methionine integrated PET/MRI based texture analysis and conventional features may be a promising noninvasive predictor for differentiating the varied gliomas	Imageological Biomarker	NA	Diagnositic	Tier 3, Biomarker is validated in pre-clinical research	China	70	42	28	NA	45.91±16.60	2,3,4	Image	Methionine-positron emission tomography (MET-PET)	NA	NA	1. In the whole cohort analysis, SUVmax, SUVmean and texture features (SD and median) of oligodendroglioma, IDH-mutant and 1p/19q codeleted patients were lower than these values of other patients; 2. In WHO grade II subgroup analysis, no statistical difference of conventional features was observed between groups; 3. Texture analysis displayed higher diffEntropy, diffVariance, and entropy in oligo…	Oligodendroglioma	Oligodendroglioma (IDH-Mutant and 1p/19q-Codeleted)	Oligodendroglioma	NA	NA	0.736	Except for Median (AUC 0.671) with the lower AUC, all other 3 features of SUVmax (AUC 0.728), SUVmean (AUC 0.696), and SD (AUC 0.708) suggested diagnostic value in detecting LGGs with IDH-mutant and 1p/19q-codeleted. Combination parameter (Com1) including 3 features above showed a larger AUC with 0.736.
30932289	10.1002/jmri.26741	J Magn Reson Imaging	2019	Association of Glioma Grading With Inflow-Based Vascular-Space-Occupancy MRI: A Preliminary Study at 3T	Background: Inflflow-based vascular-space-occupancy (iVASO) MRI is a noninvasive perfusion technique that does not require administration of exogenous contrast agents. Arteriolar cerebral blood volume (CBVa) obtained from iVASO MRI is hypothe sized to be an indicator of tumor microvasculature. Purpose: To assess the diagnostic performance of iVASO MRI implemented at 3T in predicting histologic gr…	NA	NA	CBVa_max and nCBVa_max	iVASO MRI might be used to help determine and predict glioma grade.	Imageological Biomarker	NA	Diagnositic,Predictive	Tier 3, Biomarker is validated in pre-clinical research	China	45	31	14	NA	NA	2,3,4	Image	Inflow-based vascular-space-occupancy (iVASO) MRI	NA	NA	1. The maximum and mean CBVa (CBVa_max and CBVa_mean) values were calculated in the tumor and normalized to the contralateral thalamus (nCBVa_max and nCBVa_mean); 2. Both CBVa_max and nCBVa_max increased with tumor grade (P < 0.001); 3. Grade II gliomas showed CBVa_max < 0.78 ml /100 ml in 10/17 cases and nCBVa_max <1.20 in 11/17 cases; 4. Grade III gliomas showed both CBVa_max > 0.78 ml / 100 ml…	Glioma	Glioblastoma,Anaplastic Astrocytoma,Anaplastic Oligodendroglioma,Anaplastic Gangliogliomaone,Astrocytoma,Oligodendroglioma,Ependymoma	Glioma	0.929	0.706	0.883	The areas under the ROC curve, sensitivity, and specificity were 0.839 (P < 0.001), 92.9% (26/28), and 64.7% (11/17) for CBVa_max, and 0.883 (P < 0.001), 92.9% (26/28), and 70.6% (12/17) for nCBVa_max in the discrimination between grade II and high-grade (grade III and grade IV) tumors, respectively.
26884942	NA	Int J Clin Exp Med	2015	Lower MGMT expression predicts better prognosis in proneural-like glioblastoma	Objective: To investigate the expression and significance of MGMT in different molecular subtypes of glioblastoma (GBM), and to evaluate the important role of MGMT and P53 in predicting the prognosis of GBM patients. Methods: MGMT expression was detected by immunohistochemical staining in 72 cases of GBM which had been classified as three molecular subtypes. The relationship between MGMT and P53,…	Glioblastoma; molecular subtypes; MGMT; P53; prognosis	MGMT	MGMT	MGMT can be used as an independent prognostic factor and plays an important role in molecular typing and diagnosis of GBM by combination with proneural-like subtype marker P53.	Protein Biomarker	NA	Diagnositic,Prognostic	Tier 3, Biomarker is validated in pre-clinical research	China	72	NA	NA	NA	NA	NA	Tissue	Immunohistochemistry	NA	NA	1. The expression of MGMT was lower in proneural-like subtype GBM; 2. MGMT was negatively correlated with P53 expression; 3. Lower MGMT expression predicts better prognosis in proneural-like GBM; 4. The expression of MGMT in proneural subtype was lower and the prognosis was better in TCGA database;	Glioblastoma	Proneural-like glioblastoma	Glioblastoma / Astrocytoma	NA	NA	NA	MGMT expression was lower in proneural-like subtype in 72 GBM cases (p < 0.001), and was negatively correlated with P53 (r=-0. 6203, p < 0.001).
31897212	10.3892/ol.2019.11135	Oncol Lett	2019	MicroRNA‐769‐3p inhibits tumor progression in glioma by suppressing ZEB2 and inhibiting the Wnt/β‐catenin signaling pathway	Accumulating evidence suggests the crucial role of microRNAs (miRNAs) in human cancers. The present study aimed to investigate the clinical and functional roles of miR-769-3p in glioma, as well as the underlying molecular mechanisms. Reverse transcription-quantitative polymerase chain reaction (RT-qPCR) was used to determine the expression levels of miR-769-3p in glioma tissues and cells. Receive…	microRNA‐769‐3p; zinc finger e‐box binding homeobox 2; progression; Wnt/β-catenin pathway; glioma	MIR769	miR‐769‐3p	miR-769-3p may serve as a diagnostic and prognostic biomarker in patients with glioma and target ZEB2 to inhibit tumor progression via the Wnt/β-catenin signaling pathway.	RNA Biomarker	miRNA	Diagnositic,Prognostic	Tier 3, Biomarker is validated in pre-clinical research	China	113	59	54	NA	NA	1,2,3,4	Tissue	qRT-PCR	NA	ZEB2	1. MiR-769-3p was significantly downregulated in glioma tissues and serum, as well as in glioma cell lines (P<0.001); 2. MiR-769-3p expression was significantly associated with the World Health Organization grade and Karnofsky performance score; 3. The ROC curves demonstrated that serum miR-769-3p level reliably distinguished patients with glioma from healthy individuals; 4. High tissue miR-769-3…	Glioma	Glioma	Glioma	NA	NA	NA	The results of the RT-qPCR analysis demonstrated that miR-769-3p levels were significantly decreased in glioma compared with adjacent healthy tissues (P<0.001). Similar results were observed for patient serum miR-769-3p levels compared with serum samples from healthy individuals (P<0.001). Patients with a high miR-769-3p expression in the glioma tissue exhibited relatively poor overall survival c…
21435336	10.1016/j.brainres.2011.03.034	Brain Res	2011	Interaction of hsa-miR-381 and glioma suppressor LRRC4 is involved in glioma growth	LRRC4 is not only a brain-specific gene, but it has also been identified as a tumor suppressor gene for glioma. Promoter methylation of LRRC4 is frequently involved in the inactivation in glioma. MiRNA-mediated gene regulation has recently been demonstrated to play an important role in multiple biological processes related to cancer, including glioma. In this study, we demonstrated that a small r…	Biomarker; Carcinogenesis; Glioma; Leucine-rich repeat C4; hsa-miR-381	MIR381	hsa-miR-381	The stable expression of hsa-miR-381 in blood provides a novel and promising diagnostic biomarker, and anti-hsa-miR-381 "antagomir" may be an ideal target for glioma therapy.	RNA Biomarker	miRNA	Diagnositic,Therapeutic	Tier 3, Biomarker is validated in pre-clinical research	China	NA	NA	NA	NA	NA	NA	Peripheral blood	qRT-PCR	NA	LRRC4	1. Hsa-miR-381 is highly expressed in brain tumors; 2. Overexpression of hsa-miR-381 promotes the in vitro proliferation of glioblastoma cells and in vivo growth of xenograft tumors; 3. Peripheral blood hsa-miR-381 can be used as a potential diagnostic biomarker for brain tumors; 4. Hsa-miR-381 is a potential target for glioma therapy; 5. Overexpression of LRRC4 inhibits endogenous expression of …	Glioma	Glioma	Glioma	NA	NA	NA	The expression of hsa-miR-381 was higher in all of the examined brain tumors, and U251 and U87 cell lines had higher expression of the gene compared to normal brain (Student's t test, p < 0.01).
32111444	10.1016/j.prp.2020.152868	Pathol Res Pract	2020	MircoRNA-129-5p suppresses the development of glioma by targeting HOXC10	Background: miR-129-5p has been reported to be abnormally expressed and plays an important role in the progression of various malignancies. However, its role in gliomas and its exact molecular mechanism need further research. Methods and materials: RT-qPCR was performed to evaluate miR-129-5p and HOXC10 mRNA expression levels in tissues and cell lines. Cell proliferation was detected via Cell Cou…	Glioma; miR-129-5p; HOXC10; Proliferation	MIR129-1; MIR129-2	miR-129-5p	miR-129-5p inhibits glioma development by altering HOXC10 expression and may therefore serve as a new diagnostic marker and therapeutic target for glioma in the future.	RNA Biomarker	miRNA	Diagnositic,Therapeutic	Tier 3, Biomarker is validated in pre-clinical research	China	NA	NA	NA	NA	NA	NA	Tissue	qRT-PCR	NA	HOXC10	1. MiR‐129-5p is downregulated in glioma tissues and cell lines; 2. MiR-129-5p acts as a tumor suppressor gene in glioma; 3. HOXC10 is a direct target of miR-129-5p in glioma cells; 4. MiR-129-5p suppressed cell growth, migration and invasion by inhibiting HOXC10; 5. MiR‐129-5p suppressed glioma growth in vivo; 6. HOXC10 was upregulated in glioma cancer; 7. HOXC10 knockdown inhibited cell prolife…	Glioma	Glioma	Glioma	NA	NA	NA	MiR-129-5p was significantly downregulated in GBM tissues compared to adjacent tissues (P < 0.01)
15788675	NA	Clin Cancer Res	2005	YKL-40 Is a Differential Diagnostic Marker for Histologic Subtypes of High-Grade Gliomas	Purpose and Experimental Design: In modern neurooncology, no variable affects therapeutic decisions and prognostic estimation more than tumor classification. We showed recently that class prediction models, based on gene expression profiles, classify diagnostically challenging malignant gliomas in a manner that better correlates with clinical outcome than standard pathology. In the present study,…	NA	CHI3L1	YKL-40	YKL-40 staining provided a better class distinction of glioblastoma versus anaplastic oligodendroglioma than glial fibrillary acidic protein, the current standard immunohistochemical marker used to distinguish diagnostically challenging gliomas. Moreover, a combination of YKL-40 and glial fibrillary acidic protein immunohistochemistry afforded even greater diagnostic accuracy in anaplastic oligod…	Protein Biomarker	NA	Diagnositic	Tier 3, Biomarker is validated in pre-clinical research	USA	NA	NA	NA	NA	NA	3,4	Tissue	Immunohistochemistry	NA	NA	1. Glioblastomas show strikingly more YKL-40 expression than anaplastic oligodendrogliomas; 2. YKL-40 Immunohistochemistry Distinguishes Anaplastic Oligodendrogliomas from Glioblastomas; 3. Tumor cell staining intensity was also markedly different: 84% of glioblastomas showed strong staining intensities of 2+ or 3+ whereas 76% of anaplastic oligodendrogliomas either did not stain or stained at on…	High-Grade Glioma	Glioblastoma	Glioblastoma / Astrocytoma	NA	NA	NA	Tumor cell staining intensity was also markedly different: 84% of glioblastomas showed strong staining intensities of 2+ or 3+ whereas 76% of anaplastic oligodendrogliomas either did not stain or stained at only 1+.
17934521	10.1038/sj.onc.1210848	Oncogene	2008	1p36 is a preferential target of chromosome 1 deletions in astrocytic tumours and homozygously deleted in a subset of glioblastomas	Astrocytic, oligodendroglial and mixed gliomas are the commonest gliomas in adults. They have distinct phenotypes and clinical courses, but as they exist as a continuous histological spectrum, differentiating them can be difficult. Co-deletions of total 1p and 19q are found in the majority of oligodendrogliomas and considered as a diagnostic marker and a prognostic indicator. The 1p status of ast…	microarray; array-CGH; methylation; astrocytoma; oligodendroglioma	NA	1p36	Classical astrocytic and oligodendroglial tumours have typical genotypes. Astrocytic tumours often show gains of chromosome 7 and/or deletions of chromosome 10, mutations of RB1 or PTEN as well as amplification of EGFR, CDK4 or MDM2, which are rare in oligodendroglial tumours. The great majority of oligodendrogliomas have hemizygous losses of all of 1p (total 1p deletion), almost always combined …	DNA Biomarker	NA	Diagnositic	Tier 3, Biomarker is validated in pre-clinical research	USA	265	NA	NA	NA	NA	2,3,4	Tissue	Chromosome 1 tile path array	NA	TNFRSF9	1. Total 1p deletions were rare (2%), however partial deletions involving 1p36 were frequently identified in anaplastic astrocytomas (22%) and glioblastomas (34%); 2. Multivariate analysis showed that patients with total 1p deletions had significantly longer survival; 3. In nine glioblastomas homozygous deletions at 1p36 were identified; 4. No somatic mutations were found among the five genes loc…	Glioma	Anaplastic Astrocytoma,Glioblastoma	Glioma	NA	NA	NA	Total 1p deletions were rare (2%), however partial deletions involving 1p36 were frequently identified in anaplastic astrocytomas (22%) and glioblastomas (34%).
25001988	10.1016/j.jocn.2014.02.020	J Clin Neurosci	2014	Co-expression of midkine and pleiotrophin predicts poor survival in human glioma	The aim of this study was to investigate whether co-expression of midkine (MK) and pleiotrophin (PTN) has prognostic relevance in human gliomas. Immunohistochemistry was used to investigate the expression of MK and PTN proteins in 168 patients with gliomas. The levels of MK and PTN mRNA in glioma tissues and paratumor tissues were evaluated in 45 paired cases by quantitative real-time polymerase …	Glioma; Immunohistochemistry; MK; PTN; Prognosis; Survival	MDK; PTN	MDK; PTN	The co-expression of MK and PTN is significantly correlated with prognosis in glioma patients, suggesting that the co-expression of these proteins may be used as both an early diagnostic and independent prognostic marker.	Protein Biomarker	NA	Diagnositic,Prognostic	Tier 3, Biomarker is validated in pre-clinical research	China	168	133	35	NA	39(7-81)	1,2,3,4	Tissue	Immunohistochemistry,qRT-PCR	NA	NA	1. The expression levels of MK and PTN proteins in glioma tissue were both significantly higher (both p < 0.001) than those in paratumor tissues on immunohistochemistry analysis, which was confirmed by qRT-PCR analysis; 2. Additionally, the overexpression of either MK or PTN was significantly associated with the World Health Organization Grade (p = 0.001 and 0.034, respectively), low Karnofsky Pe…	Glioma	Glioma	Glioma	NA	NA	NA	Overexpression of either MK or PTN was significantly associated with the World Health Organization Grade (p = 0.001 and 0.034, respectively), low Karnofsky Performance Status (KPS) score (p = 0.022 and 0.001, respectively), time to recurrence (p = 0.043 and 0.011, respectively) and poor overall survival (p = 0.018 and 0.001, respectively).
2545843	NA	J Neurosurg	1989	Quantification of the c-myc oncoprotein in human glioblastoma cells and tumor tissue	The identification of a quantifiable oncoprotein marker in glial cells could lead to its use as an aid in the diagnosis, grading, and treatment of tumors of glial origin. In this study, monoclonal antibodies to the c-myc oncoprotein were used in conjunction with immunofluorescence microscopy, flow cytometry, and immunoblot analysis to quantitate and characterize the expression of this oncoprotein…	oncogene; cell cycle; flow cytometry; glial cell; glioblastoma; brain neoplasm	MYC	c-myc	The c-myc oncoprotein may prove to be a useful marker for the proliferative status and/or malignancy of glial cells.	Protein Biomarker	NA	Diagnositic	Tier 3, Biomarker is validated in pre-clinical research	USA	NA	NA	NA	NA	NA	NA	Tissue	Immunohistochemistry	NA	NA	1. Flow cytometric analysis revealed that the c-myc oncoprotein was highly expressed in neoplastic cell lines and in glioblastoma tumor specimens; 2. Anti-c-myc oncoprotein staining was not present in a nonneoplastic glial cell line or in a benign brain tissue specimen; 3. In the malignant cultured cells, c-myc oncoprotein underwent an approximate two fold increase as the cells progressed from G1…	Glioblastoma	Glioblastoma	Glioblastoma / Astrocytoma	NA	NA	NA	The malignant cells demonstrated anti-c-myc fluorescence values which were approximately four times those of isotype controls and three to four times those of the HS 133 non-neoplastic glial cells.
22763625	10.1007/s10143-012-0401-6	Neurosurg Rev	2012	Exploratory investigation of eight circulating plasma markers in brain tumor patients	Several blood biomarkers have been established for the early diagnosis, screening and follow-up of non central nervous system cancers. However, there is lack of knowledge on biochemical blood alterations in brain tumor patients. In this study, we prospectively collected blood plasma samples of 105 adult brain tumor patients with diffuse low-grade glioma (World Health Organizationgrowth factor (Pl…	Biomarker; Glioma; Meningioma; Metastasis; Plasma	GFAP	GFAP	Measurement of circulating GFAP and PlGF may support neuroradiological differential diagnosis of GBM versus ICM.	Protein Biomarker	NA	Diagnositic	Tier 3, Biomarker is validated in pre-clinical research	Austria	105	61	44	NA	NA	1,2,3,4	Plasma	ELISA	NA	NA	1. GFAP plasma detectability was strongly associated with a diagnosis of GBM (p<0.001); 2. Plasma GFAP and plasma placental growth factor (PlGF) showed promising moderate potential in the differential diagnosis of unifocal GBM versus unifocal supratentorial ICM (area under the curve=0.73, p<0.05);	Glioblastoma	Glioblastoma	Glioblastoma / Astrocytoma	NA	NA	0.73	GFAP plasma detectability was strongly associated with a diagnosis of GBM (p<0.001). Plasma GFAP and plasma placental growth factor showed promising moderate potential in the differential diagnosis of unifocal GBM versus unifocal supratentorial ICM (area under the curve=0.73, p<0.05).
20236756	10.1016/j.clineuro.2010.02.007	Clin Neurol Neurosurg	2010	Clinical significance of astrocyte elevated gene-1 expression in human oligodendrogliomas	Objective: To investigate the expression of astrocyte elevated gene-1 (AEG-1) in human oligodendrogliomas and the association between AEG-1 expression and progression of oligodendrogliomas. Methods: The expression of AEG-1 in normal human oligodendroglial cells, oligodendroglioma cell line,and four pairs of matched oligodendroglioma tissues and their adjacent normal brain tissues was detected by …	Astrocyte elevated gene-1; Oligodendroglioma; Tumor progression; Survival	MTDH	AEG-1	AEG-1 might represent a novel, useful diagnostic and prognostic marker for oligodendroglioma and play a role during the development and progression of the disease.	Protein Biomarker	NA	Diagnositic,Prognostic	Tier 3, Biomarker is validated in pre-clinical research	China	75	40	35	41	NA	2,3	Tissue	Immunohistochemistry,qRT-PCR	NA	NA	1. Western blotting and RT-PCR showed that AEG-1 mRNA and protein were elevated in the oligodendroglioma cell line and significantly upregulated in primary oligodendrogliomas compared with the adjacent non-cancerous brain tissues; 2. Immunohistochemical analysis showed that 51 of 75 (68.0%) paraffin-embedded archival oligodendroglioma samples exhibited high expression of AEG-1; 3. Statistical ana…	Oligodendroglioma	Oligodendroglioma	Oligodendroglioma	NA	NA	NA	The mRNA expression level of AEG-1 was also upregulated in oligodendroglioma malignant lesions compared with that in the adjacent brain tissue. The median survival time of patients whose tumors showed high expression levels of AEG-1 protein was only 28.00 months (95% confidence interval, 25.54-30.46), whereas the median survival time of those with low levels of AEG-1 expression was 57.00 months (…
26662803	10.1007/s13277-015-4592-7	Tumour Biol	2015	Aberrant expression of Notch1, HES1, and DTX1 genes in glioblastoma formalin-fixed paraffin-embedded tissues	Glioblastoma is the most common malignant brain tumor accounting for more than 54 % of all gliomas. Despite aggressive treatments, median survival remains less than 1 year. This might be due to the unavailability of effective molecular diagnostic markers and targeted therapy. Thus, it is essential to discover molecular mechanisms underlying disease by identifying dysregulated pathways involved in…	Gene expression; Notch genes; Glioblastoma; Biomarker; Real-time PCR	NOTCH1; HES1; DTX1	Notch1; HES1; DTX1	Aberrant expression of Notch genes in glioblastoma which can be used as putative biomarkers together with histopathological observation to improve diagnosis, therapeutic strategies, and patient prognosis.	RNA Biomarker	mRNA	Diagnositic,Prognostic,Therapeutic	Tier 3, Biomarker is validated in pre-clinical research	India	15	12	3	41.4	NA	NA	Tissue	qRT-PCR	NA	NA	1. Using real-time PCR, we assessed the expression of Notch genes including receptors (Notch1, Notch2, Notch3, and Notch4), ligands (JAG1, JAG2, and DLL3), downstream targets (HES1 and HEY2), regulator Deltex1 (DTX1), inhibitor NUMB along with transcriptional co-activator MAML1, and a component of gamma-secretase complex APH1A in 15 formalin-fixed paraffin-embedded (FFPE) patient samples; 2. The …	Glioblastoma	Glioblastoma	Glioblastoma / Astrocytoma	NA	NA	NA	NA
31914615	10.1096/fj.201901629RR	FASEB J	2019	Par6 regulates cell cycle progression through enhancement of Akt/PI3K/GSK-3β signaling pathway activation in glioma	As the key factor of the polarity protein complex, Par6 not only regulates polarization processes, but also plays important roles in tumor metastasis and progression in many epithelium malignancy tumors. Here, we showed that Par6 is an essential component in glioma tumorigenesis. Our results indicated the aberrant expression of Par6 in malignant glioma tissues and cell lines. We found that the re…	cell proliferation; cyclin D1; glioma; Par6	PARD6A	Par6	Par6 might be a potential biomarker for the diagnosis and providing a therapeutic strategy for the treatment of malignant glioma.	Protein Biomarker	NA	Diagnositic,Therapeutic	Tier 3, Biomarker is validated in pre-clinical research	China	200	123	77	NA	NA	1,2,3,4	Tissue	Immunohistochemistry,qRT-PCR,Western blot	NA	NA	1. Par6 overexpression promotes cell proliferation in glioma cells; 2. Regulation of Par6 expression is involved in the tumorigenicity of glioma cells; 3. Par6 regulates the G1/S cell cycle transition in glioma cells; 4. The TGF-β-Par6 pathway is involved in the Par6-mediated tumorigenicity of glioma cells; 5. Activation of the Akt/PI3K/GSK-3β signaling pathway is associated with Par6-induced cel…	Glioma	Glioma	Glioma	NA	NA	NA	Significant upregulation of Par6 expression in U87MG and U251 cells, at the translational or transcriptional level, comparing with that in HEB cells
16061654	NA	Cancer Res	2005	Novel Tumor-Specific Isoforms of BEHAB/Brevican Identified in Human Malignant Gliomas	Malignant gliomas are deadly brain tumors characterized by diffuse invasion into the surrounding brain tissue. Under standing the mechanisms involved in glioma invasion could lead to new therapeutic strategies. We have previously shown that BEHAB/brevican, an extracellular matrix protein in the central nervous system, plays a role in the invasive ability of gliomas. The mechanisms that underlie B…	NA	BCAN	BEHAB/Brevican	The expression of BEHAB/brevican in human brain and characterize two novel glioma-specific isoforms, B/bsia and B/b#g, which are generated by differential glycosylation and are absent from normal adult brain and other neuropathologies.	Protein Biomarker	NA	Diagnositic,Therapeutic	Tier 3, Biomarker is validated in pre-clinical research	USA	33	20	13	NA	26(13-64)	NA	Tissue	Immunohistochemistry; Western Blot	NA	NA	1. BEHAB/brevican mRNA expression is dramatically upregulated in glioma; 2. The protein analysis disclosed not only an increased expression of the full-length and cleaved forms of BEHAB/brevican but also the presence of additional, unique isoforms in glioma; 3. Characterize two novel glioma-specific isoforms, B/bsia and B/bDg, which are generated by differential glycosylation and are absent from …	Glioma	Glioma	Glioma	NA	NA	NA	NA
29605294	10.1016/j.bbrc.2018.03.217	Biochem Biophys Res Commun	2018	MiR-615 inhibits cell proliferation, migration and invasion by targeting EGFR in human glioblastoma	MiR-615 and epidermal growth factor receptor (EGFR) are associated with a number of disease processes and pathogenesis. However, little is known about the mechanisms of miR-615 and EGFR in human glioblastoma multiforme (GBM). Here, we found that down-regulation of miR-615 expression occurred in GBM tissues and cells, and was inversely correlated with overall survival, relapse-free survival, WHO g…	MiR-615; EGFR; GBM; Suppressor	MIR615	miR-615	MiR-615 and epidermal growth factor receptor (EGFR) are associated with a number of disease processes and pathogenesis.	RNA Biomarker	miRNA	Diagnositic,Therapeutic	Tier 3, Biomarker is validated in pre-clinical research	China	NA	NA	NA	NA	NA	NA	Tissue	qRT-PCR	NA	NA	1. MiR-615 is down-regulated in GBM tissues and cells; 2. EGFR is over-expressed in GBM tissues and cells; 3. MiR-615 negatively correlated with WHO grade (P=0.044), while EGFR mRNA and protein expressions were positively associated with WHO grade (P=0.049, 0.038); 4. MiR-615 might be a potential marker for prognosis of GBM patients; 5. MiR-615 inhibits GBM cell growth both in vitro and in vivo; …	Glioblastoma	Glioblastoma	Glioblastoma / Astrocytoma	NA	NA	NA	Of a large group of 100 cases of primary GBM tissues and their adjacent normal tissues, a significantly lower level of miR-615 was observed in GBM cancer tissues compared with the paired adjacent normal tissues
29502292	10.1007/s12031-018-1049-7	J Mol Neurosci	2018	Whole-Genome Expression Microarray Combined with Machine Learning to Identify Prognostic Biomarkers for High-Grade Glioma	The aim of our study is to build a framework for a better understanding of high-grade glioma (HGG) prognostic-related biomarkers. Whole-genome gene expression microarray was performed to identify differently expressed genes between HGGs and low-grade diffuse gliomas. Several machine learning algorithms were used to filter prognostic-related genes. One hundred ninety-three HGG patients after surgi…	High-grade glioma ; Microarray ; WEE1 ; EMP3 ; IGF2BP3	WEE1	WEE1	WEE1 is an independent prognostic biomarker in survival analysis and has potential diagnostic value for HGG patients.	Protein Biomarker	NA	Diagnositic,Prognostic	Tier 3, Biomarker is validated in pre-clinical research	China	14	NA	NA	NA	NA	3,4	Tissue	Immunohistochemistry,qRT-PCR	NA	NA	1. Three prognostic-related genes (WEE1, IGF2PB3, and EMP3) were demonstrated to separate HGG patients into two different survival subgroups; 2. The area under receiver operating characteristic curve of WEE1 was higher than that of IGF2BP3, EMP3, age, IDH status, 1p/19q status, and MGMT promoter status; 3. WEE1 is an independent prognostic biomarker in survival analysis and has potential diagnost…	High-Grade Glioma	Diffuse Glioma,Glioblastoma	Glioblastoma / Astrocytoma	NA	NA	0.8125	The area under receiver operating characteristic curve (AUC) of WEE1 is 0.8125, which is statistically larger than that of IGF2BP3, EMP3, age, IDH status, 1p/19q status, and MGMT promoter status. WEE1, IDH, and age made significant and independent contributions to the HGG Cox regression model.
23664694	NA	J Neuroimmunol	2013	The long pentraxin PTX3 as a correlate of cancer-related inflammation and prognosis of malignancy in gliomas	Inflammation is a component of glioma microenvironment. PTX3 is a component of the humoral arm of innate immunity and a candidate marker of inflammation. In the present study we assessed the expression of PTX3 in gliomas by immunohistochemistry. PTX3 expression differed across low and high-grade tumors based on histopathological diagnosis and clinical severity, positively correlating with tumor g…	Glioma; PTX3; Cancer-associated inflammation; Macrophage; Immunohistochemistry	PTX3	Pentraxin 3 (PTX3)	PTX3 may represent a new marker of cancer-related inflammation and glioma malignancy.	Immunological Biomarker	NA	Diagnositic,Prognostic	Tier 3, Biomarker is validated in pre-clinical research	Italy	63	35	28	NA	NA	1,2,3,4	Tissue	Immunohistochemistry	NA	NA	1. In glioblastoma, most neoplastic cells were PTX3 positive and usually with a strong immunostaining; 2. PTX3 is expressed in neuroepithelial tumors; 3. PTX3 is differentially expressed in low and high-grade tumors and in tumors of astrocytic or oligodendroglial origin, reflecting malignancy and histological origin;	Glioma	Oligodendroglioma,Anaplastic Oligodendroglioma,Astrocytoma,Anaplastic Astrocytoma,Glioblastoma	Glioma	NA	NA	NA	NA
19240607	10.1227/01.NEU.0000340683.19920.E3	Neurosurgery	2009	p16 promoter methylation in the serum as a basis for the molecular diagnosis of gliomas	OBJECTIVE: Deoxyribonucleic acid (DNA) methylation of tumor origin can be detected in the serum/plasma of cancer patients. The aim of this study was to detect aberrant p16 promoter methylation as a potential diagnostic marker in the serum of patients with diffuse glioma to differentiate between gliomas and, particularly, to differentiate those in the brainstem from others; this was done by using …	Glioma; Methylation; p16; Serum	CDKN2A	p14ARF/p16 promoter methylation	P16 promoter methylation has potential for use as a serum-based molecular diagnosis technique for diffuse glioma.	Epigenic Biomarker	NA	Diagnositic	Tier 3, Biomarker is validated in pre-clinical research	Japan	47	31	16	40.1	NA	1,2,3,4	Serum	Methylation-specific PCR	NA	NA	1. A more frequent detection of p16 promoter methylation in the serum of patients with astrocytic tumor than in the serum of those with oligodendroglial tumor; 2. No methylated p16 sequences were detected in the peripheral serum of the patients having tumors without these methylation changes or in the 10 healthy controls; 3. P16 promoter methylation in the serum was observed in all brainstem astr…	Glioma	Astrocytoma,Oligodendroglioma	Glioma	NA	NA	NA	We found p16 methylation in 12 (60%) of the 20 tissues with astrocytoma, but in only 1 of the tissues with oligodendroglioma. Similar methylations were detected in the serum of 9 (75%) of the 12 patients with aberrant methylation in the tumor tissues.
19521960	10.1002/ijc.24639	Int J Cancer	2009	Elevated levels of MIC-1/GDF15 in the cerebrospinal fluid of patients are associated with glioblastoma and worse outcome	For patients with brain tumors identification of diagnostic and prognostic markers in easy accessible biological material, such as plasma or cerebrospinal fluid (CSF), would greatly facilitate patient management. MIC-1/GDF15 (growth differentiation factor 15) is a secreted protein of the TGF-beta superfamily and emerged as a candidate marker exhibiting increasing mRNA expression during malignant …	MIC-1/GDF15; prognostic biomarker; cerebrospinalfluid; glioblastoma	GDF15	GDF15/MIC-1	MIC-1/GDF15 protein measured in the CSF may have diagnostic and prognostic value in patients with intracranial tumors.	Protein Biomarker	NA	Diagnositic,Prognostic	Tier 3, Biomarker is validated in pre-clinical research	Switzerland	147	70	77	NA	NA	1,2,3,4	Cerebrospinal fluid (CSF)	ELISA	NA	NA	1. MIC-1/GDF15 CSF concentrations are increased in glioblastoma patients; 2. Enhanced CSF concentrations of MIC-1/GDF15 are associated with worse outcome in glioblastoma patients; 3. MIC-1/GDF15 expression in glioblastoma and monocyte-macrophage differentiation; 4. The MIC-1/GDF15 promoter is methylated in glioblastoma and most glioblastoma cell lines;	Glioblastoma	Glioblastoma	Glioblastoma / Astrocytoma	NA	NA	NA	The median CSF concentration of MIC-1/GDF15 in glioblastoma patients (229 pg/ml) was significantly higher than in the control cohort in which most measurements were below the limit of detection (156 pg/ml; p <0.0001). Patients with glioblastoma and increased CSF MIC-1/GDF15 had a shorter survival (p = 0.007, log-rank test).
24729345	10.5114/fn.2014.41746	Folia Neuropathol	2014	Differential expression of microRNA-210 in gliomas of variable cell origin and correlation between increased expression levels and disease progression in astrocytic tumours	Introduction: The microRNA, miR-210, is frequently associated with hypoxia induction, and an increase in its levels is often correlated with poor prognosis in many solid tumours. The present study examines the levels of miR-210 in glioma tumours of multiple origins to determine if an association can be established with disease progression. Material and methods: Tissue samples were acquired from n…	astrocytic tumour; oligodendroglial tumour; miR-210; glioma; real-time quantitative RT-PCR	MIR210	miR-210	MiR-210 levels can be potentially established as a biomarker for pathological diagnosis of malignant astrocytic tumour progression. In addition, the expression of miR-210 can be utilized as an additional identification measure of glioma tumour origin.	RNA Biomarker	miRNA	Diagnositic	Tier 3, Biomarker is validated in pre-clinical research	China	81	44	37	NA	47(15-77)	2,3,4	Tissue	qRT-PCR	NA	VMP1; GPD1L; ISCU; SDHD	1. MiR-210 presents a differential expression depending on the origin of the glioma; 2. Oligodendroglial tumours exhibit a significantly reduced level of miR-210 as compared with normal brain tissue; 3. In contrast, astrocytic tumours demonstrate significantly increased levels of miR-210; 4. The expression of miR-210 is positively correlated with the grade of astrocytic tumour, in the following o…	Astrocytoma	Diffuse Astrocytomas,Anaplastic Astrocytomas,Glioblastoma	Astrocytoma	NA	NA	NA	NA
30266404	10.1016/j.bbrc.2018.09.119	Biochem Biophys Res Commun	2018	Oncogenic DIRAS3 promotes malignant phenotypes of glioma byactivating EGFR-AKT signaling	Epidermal growth factor receptor (EGFR)-Akt signaling cascade activation plays a pivotal role in gliomas malignant phenotype, especially in Classical and Mesenchymal subtype gliomas. However, the molecules and mechanisms underlying regulate and maintain the activation of EGFR-AKT signaling remains unclear.Previously reports showed that DIRAS3 inhibits cell proliferation and induces autophagy in o…	DIRAS3; Glioma; EGFR; Akt	DIRAS3	GTP-binding protein Di-Ras3 (DIRAS3)	DIRAS3 could serve as apotential diagnostic marker and a promising therapeutic target of gliomas.	Protein Biomarker	NA	Diagnositic,Therapeutic	Tier 3, Biomarker is validated in pre-clinical research	China	NA	NA	NA	NA	NA	NA	Tissue	qRT-PCR,Western Blot	NA	EGFR-AKT signaling	1. DIRAS3 is up-regulated in gliomas and is correlated with poor prognosis of glioma patients; 2. DIRAS3 promotes proliferation and invasion of glioma cells; 3. DIRAS3 expression level is higher in Classical and Mesenchymal subtypes glioma, and is positively correlated with EGFR -AKT signaling activation; 4. DIRAS3 promotes glioma malignance by activating EGFR-AKT signaling cascade at the downstr…	Glioma	Glioma	Glioma	NA	NA	NA	Analyses of DIRAS mRNA levels in The Cancer Genome Atlas Glioblastoma (TCGA GBM) dataset and Rembrandt Glioblastoma dataset showed that DIRAS3 were significantly upregulated in GBM cohort as compared to adjacent normal tissues (P < 0.01). Western Blot analysis of 8 paired glioma and adjacent normal tissues also confirmed that DIRAS3 was overexpressed at the protein level in gliomas.
23524267	10.1016/j.bbrc.2013.03.021	Biochem Biophys Res Commun	2013	Cell surface Nestin is a biomarker for glioma stem cells	Cancer stem cells (CSCs) are the most aggressive cell type in many malignancies. Cell surface proteins are generally used to isolate and characterize CSCs. Therefore, the identification of CSC-specific cell surface markers is very important for the diagnosis and treatment of malignancies. We found that Nestin (a type VI intermediate filament protein), like the glioma stem cell (GSC) markers CD133…	Glioblastoma; Glioma stem cells; Nestin; c-Secretase	NES	Nestin	Cell surface Nestin may serve as a promising GSC marker for the isolation and characterization of heterogeneous GSCs in glioblastomas.	Protein Biomarker	NA	Diagnositic,Therapeutic	Tier 3, Biomarker is validated in pre-clinical research	Korea	NA	NA	NA	NA	NA	3,4	Tissue	Immunofluorescence	r-Secretase	NA	1. Cell surface Nestin expression in human primary GBM specimens and GSCs; 2. Cell surface Nestin may be one of the reliable GSC markers and may serve as an unique GSC marker in GBMs that are devoid of CD133-positive and CD15-positive GSCs; 3. Cell surface Nestin-positive cells have robust tumorsphere-forming ability; 4. R-Secretase regulates the generation of cell surface Nestin in human GSCs;	Glioblastoma	Glioblastoma	Glioblastoma / Astrocytoma	NA	NA	NA	Quantification of IF images revealed that an average of 13% (range, 6-28%) cells were cell surface Nestin-positive, 22% (range, 0-58%) cells were CD15-positi ve, and 4% (range, 0-7%) cells were CD133-p ositive in the 5 GBM specimens.
31603255	10.1002/jcp.29278	J Cell Physiol	2019	Identification of novel LncRNA targeting Smad2/PKCα signal pathway to negatively regulate malignant progression of glioblastoma	Glioblastoma multiforme (GBM) is a highly proliferative cancer with generally poor prognosis and accumulating evidence has highlighted the potential of long noncoding RNAs (lncRNAs) in the biological behaviors of glioma cells. This study focused on the identification of lncRNAs to identify targets for possible GBM prognosis. Microarray expression profiling found that 1,759 lncRNAs and 3,026 messe…	glioblastoma; long noncoding RNA; PKCα; Smad2; tumorigenicity	NA	TCONS_00020456(TCON)	The level of TCON can be used as a prognostic and diagnostic biomarker for GBM.	RNA Biomarker	lncRNA	Diagnositic,Prognostic	Tier 3, Biomarker is validated in pre-clinical research	China	104	61	43	NA	NA	NA	Tissue	qRT-PCR,In situ hybridization	NA	Smad2/PKCα axis	1. TCONS_00020456 expression level correlated with glioma grades; 2. TCON decreased significantly in GBM, and showed a coexpressional relationship with Smad2 and protein kinase C α (PKCα); 3. Decreased TCONS_00020456 expression indicated a short life span and was a prognostic factor when combined with WHO grade; 4. TCONS_00020456 regulated epithelial-mesenchymal transition‐related proteins and si…	Glioblastoma	Glioblastoma	Glioblastoma / Astrocytoma	0.7857	0.9167	0.8988	LncRNA value in predicting the risk of high‐grade glioma is high, the area under the ROC curve was 0.8988, the 95% confidence interval (CI) was 0.7817-1.0106, and the cut‐off staining score value was 3.5. Sensitivity was 78.57% (95% CI: 59.05-91.70%) and specificity was 91.67% (95% CI: 61.52-99.79%)
31690954	10.1007/s00262-019-02423-8	Cancer Immunol Immunother	2019	Predominance of M2 macrophages in gliomas leads to the suppression of local and systemic immunity	Glioblastoma is a highly prevalent and aggressive form of primary brain tumor. It represents approximately 56% of all thenewly diagnosed gliomas. Macrophages are one of the major constituents of tumor-infltrating immune cells in the human gliomas. The role of immunosuppressive macrophages is very well documented in correlation with the poor prognosis of patients sufering from breast, prostate, bl…	Glioma; Tumor-associated macrophages; CD163; CCL3; PD-1	CD163; CCL3	CD163; CCL3	The study indicates a high gene expression ratio of CD163/CCL3 in high-grade gliomas as compared to low-grade gliomas and signifcantly elevated frequency of M2 macrophages and PD-1+ CD4 T cells in the blood of tumor patients. These parameters could be used as an indicator of the early diagnosis and prognosis of the disease.	Protein Biomarker	NA	Diagnositic,Prognostic	Tier 3, Biomarker is validated in pre-clinical research	India	NA	NA	NA	NA	NA	NA	Tissue	Immunohistochemistry,qRT-PCR	NA	NA	1. We observed an increase in the pool of M2 macrophages in high-grade gliomas, as confirmed by their CD68 and CD163 double-positive phenotype; 2. Less M1 macrophages were noticed in high-grade gliomas, as evidenced by the down-regulation in the expression of CCL3 marker; 3. Higher gene expression ratio of CD163/CCL3 is associated with glioma progression; 4. The Kaplan-Meier survival plots indica…	Glioma	HGG	Glioma	NA	NA	NA	NA
26518540	10.1007/s11060-015-1978-8	J Neurooncol	2015	Prospective evaluation of serum glial fibrillary acidic protein(GFAP) as a diagnostic marker for glioblastoma	Glioblastoma (GBM) is the most common malignant primary brain tumor. Although clinical presentation and brain imaging might be suggestive, histopatho-logical evaluation by means of a brain biopsy is routinely performed to establish the diagnosis. A serum marker indicative of GBM may simplify the diagnostic work-up of patients suspected to having a brain tumor. We prospectively examined 113 patien…	Glioblastoma; GFAP; Serum; Diagnostic marker; Biomarker	GFAP	GFAP	Serum GFAP levels in GBM patients were positively correlated with tumor volume and histopathological tumor characteristics.	Protein Biomarker	NA	Diagnositic	Tier 3, Biomarker is validated in pre-clinical research	Germany	113	59	54	55	NA	1,2,3	Serum	ELISA	NA	NA	1. Serum GFAP levels in GBM patients were positively correlated with tumor volume and histopathological tumor characteristics; 2. GBM patients with high GFAP levels showed more in vivo GFAP expression as well as more necrosis and perilesional edema compared to GBM patients having low or non-detectable GFAP levels; 3. GFAP serum concentrations differentiated between patients with GBM and patients …	Glioblastoma	Glioblastoma	Glioblastoma / Astrocytoma	0.85	0.7	0.812	ROC analysis provided a cut-off point of C0.01 lg/L for an optimized differentiation between GBM and non-GBM subjects [AUC 0.812 (95 %CI 0.722-0.902)]. The fourfold panel revealed a sensitivity of 85 % and a specificity of 70 % to differentiate a GBM from other diagnoses (positive predictive value 54 %, negative predictive value 92 %)
19755387	10.1158/1078-0432.CCR-09-0715	Clin Cancer Res	2009	IDH1 Mutations as Molecular Signature and Predictive Factor of Secondary Glioblastomas	Purpose: To establish the frequency of IDH1 mutations in glioblastomas at a population level, and to assess whether they allow reliable discrimination between primary (de novo) glioblastomas and secondary glioblastomas that progressed from low-grade or anaplasticastrocytoma. Experimental Design: We screened glioblastomas from a population-based study for IDH1 mutations and correlated them with cl…	IDH1 Mutations; Molecular Signature; Predictive Factor; Secondary Glioblastomas	IDH1	IDH1 Mutations	IDH1 mutations are a strong predictor of a more favorable prognosis and a highly selective molecular marker of secondary glioblastomas that complements clinical criteria for distinguishing them from primary glioblastomas.	DNA Biomarker	NA	Diagnositic,Prognostic	Tier 1, Biomarker has been approved by the FDA	Zurich, Switzerland	203	NA	NA	NA	NA	NA	Tissue	Single-strand conformational polymorphism (SSCP) analysis	NA	NA	1. IDH1 mutations were detected in 36 of 407 glioblastomas (8.8%); 2. Glioblastoma patients with IDH1 mutations were younger (mean, 47.9 years) than those with EGFR amplification (60.9 years) and were associated with significantly longer survival (mean, 27.1 versus 11.3 months, P < 0.0001); 3. IDH1 mutations were frequent in glioblastomas diagnosed as secondary (22 of 30, 73%), but rare in primar…	Glioblastoma	Secondary Glioblastoma	Glioblastoma / Astrocytoma	NA	NA	NA	NA
15696967	10.1007/s10014-004-0152-3	Brain Tumor Pathol	2004	Expression of a transcriptional factor, SOX6, in human gliomas	By screening a human testis cDNA library with glioma patients sera, we isolated a transcriptional factor, SOX6. Here, we analyzed SOX6 expression in gliomas hav- ing a range of malignancy grades using immunostaining. Murine Sox6 is a transcriptional factor that is specifically expressed in the developing central nervous system and in the early stages of chondrogenesis in mouse embryos. The revers…	Glioma; Transcriptional factor; SOX6	SOX6	SOX6	The developmentally regulated transcription factor SOX6 may be a potential diagnostic marker for gliomas.	Protein Biomarker	NA	Diagnositic	Tier 3, Biomarker is validated in pre-clinical research	Japan	NA	NA	NA	NA	NA	1,2,3,4	Tissue	RT-PCR,Immunohistochemistry	NA	NA	1. SOX6 gene was more highly expressed in glioma tissues and fetal brain than in normal adult brain and other cancer cells, except melanoma cells; 2. Immunohistochemical analysis with the anti-SOX6 antibody showed that all the glioma tissues analyzed (14 glioblastomas, 14 anaplastic astrocytomas, 3 anaplastic oligoastrocytomas, 5 diffuse astrocytomas, 1 oligodendroglioma, and 1 pilocytic astrocyt…	Glioma	Glioblastoma,Anaplastic Astrocytoma,Anaplastic Oligoastrocytoma,Diffuse Astrocytoma,Oligodendroglioma,Pilocytic Astrocytoma	Glioma	NA	NA	NA	NA
28881623	NA	Oncotarget	2017	Peptide-based PET imaging of the tumor restricted IL13RA2 biomarker	Peptides that target cancer cell surface receptors are promising platforms to deliver diagnostic and therapeutic payloads speci cally to cancer but not normal tissue. IL13RA2 is a tumor-restricted receptor found to be present in several aggressive malignancies, including in the vast majority of high-grade gliomas and malignant melanoma. This receptor has been successfully targeted for diagnostic …	positron emission tomography (PET); high-grade glioma; doxycycline; biodistribution; IL13RA2	IL13RA2	IL13RA2	[64Cu]Pep-1L selectively binds hIL13RA2-expressing tumors and validates Pep-1L as an effective platform to deliver diagnostics and therapeutics to IL13RA2-expressing cancers.	Protein Biomarker	NA	Diagnositic,Therapeutic	Tier 3, Biomarker is validated in pre-clinical research	USA	NA	NA	NA	NA	NA	NA	Peripheral blood	Peptide-based PET imaging	NA	NA	1. The radiolabeled peptide [64Cu]Pep-1L was used without any additional purication for both in vitro and in vivo studies; 2. [64Cu]Pep-1L has good serum stability and suitable for in vivo use; 3. These in vitro uptake data demonstrate binding and specicity of [64Cu]Pep-1L towards IL-13RA2-expressing cancer cells; 4. [64Cu]Pep-1L specically binds doxycycline induced B16F10-Tet-hIL13RA2 tumors in …	Glioma	HGG	Glioma	NA	NA	NA	NA
16487366	10.1111/j。 1365-2559.2006.02359.x	Histopathology	2005	Comparative analysis of NeuN immunoreactivity in primary brain tumours: conclusions for rational use in diagnostic histopathology	Aims: NeuN is considered to be a marker of neuronal differentiation in brain tumours. Our aim was to perform, for the fifirst time, a systematic and comparative analysis of NeuN expression in all major brain tumour subtypes to provide guidance for the rational use of NeuN immunohistochemistry in diagnostic histopathology. Methods and results: Anti-NeuN immunohistochemistry was performed on paraff…	brain tumour; differential diagnosis; immunohistochemistry; NeuN	RBFOX3	NeuN	Immunohistochemistry can detect NeuN expression in all major brain tumour subtypes except pilocytic astrocytoma.	Protein Biomarker	NA	Diagnositic	Tier 3, Biomarker is validated in pre-clinical research	Austria	518	NA	NA	NA	NA	NA	Tissue	Immunohistochemistry	NA	NA	1. We found no NeuN expression in pilocytic astrocytoma, whereas all other investigated tumour subtypes showed focal or widespread expression in varying proportions of cases; 2. Comparing NeuN expression in clear cell tumours, widespread NeuN expression had a positive predictive value of 76.9% (95% confidence interval 46.2, 95.0) for central neurocytoma; 3. Lack of NeuN expression had a positive …	Glioma	Oligodendroglioma,Glioblastoma,Ependymoma,Ganglioglioma,Gangliocytoma,Diffuse Astrocytoma	Glioma	NA	NA	NA	Widespread NeuN expression had a positive predictive value of 76.9% [95% confidence interval (CI) 46.2, 95.0] for central neurocytoma. Lack of NeuN expression had a positive predictive value of 87.3% (95% CI 76.5, 94.4) for oligodendroglioma.
24386117	10.1371/journal.pone.0082777	PLoS One	2013	Cellular Density Effect on RGD Ligand Internalization in Glioblastoma for MRI Application	Cellular density is a parameter measured for glioma grade and invasiveness diagnosis. The characterization of the cellular density can be performed, non invasively, by magnetic resonance imaging (MRI), since, this technique displays a goodresolution. Nevertheless MRI sensitivity is critical. Development of smart contrast agents appears useful to increase MRIsignal to noise ratio (SNR). Tumor inva…	NA	NA	RGD peptide internalization	In perspective, the combination of these peptides with contrast agents associated to more sensitive MRI techniques could improve the MRI signal allowing the characterization of cellular density for tumor diagnosis.	Imageological Biomarker	NA	Diagnositic	Tier 3, Biomarker is validated in pre-clinical research	France	NA	NA	NA	NA	NA	NA	Image	MRI	NA	NA	1. In this study, MRI contrast agents or fluorescent probes linked to RGD-peptides were used, in a glioma model, to assess the relation between RGD uptake/signal improvement/cell density and consequently tumor invasiveness; 2. RGDpeptide internalization appeared, in vitro, as a marker of cellular density; 3. The combination of these peptides with contrast agents associated to more sensitive MRI t…	Glioblastoma	Glioblastoma	Glioblastoma / Astrocytoma	NA	NA	NA	NA
27047250	NA	Curr Genomics	2015	miR-15b and miR-21 as Circulating Biomarkers for Diagnosis of Glioma	Malignant gliomas are lethal primary intracranial tumors. To date, little information on the role of deregulated genes in gliomas have been identified. As the involvement of miRNAs in the carcinogenesis is well known, we carried out a pilot study to identify, as potential biomarkers, differentially ex-pressed microRNAs in blood samples of patients affected by glioma. We studied the miRNAs' expres…	Biomarkers; Blood; Diagnosis; Glioma; Microarrays; miRNAs.	MIR15B; MIR21	miR-15b; miR-21	It's possible to identify the disease state by meaning miR-15b and miR-21 markers in blood, while miR-16 can be used to distinguish glioblastoma from other grade gliomas.	RNA Biomarker	miRNA	Diagnositic	Tier 3, Biomarker is validated in pre-clinical research	Italy	112	53	59	51	51(18-75)	2,3,4	Serum	qRT-PCR	NA	NA	1. By quantitative real time reverse-transcriptase polymerase chain reaction (qRT-PCR), we identified significantly increased levels of two candidate biomarkers, miR-15b and miR-21, in blood of patients affected by gliomas; 2. ROC analysis of miR-15b biomarker levels allowed to differentiate patients with tumour from patients without glioma; 3. Combined expression analyses of miR15b and miR-21 di…	Glioma	Glioma	Glioma	1	1	1	By ROC curves of miR-15b, we observed evident separations between the glioma patients group and those without tumour, with an area under the curve (AUC) of 1. Corresponding to this analysis, a cut off plasma REL with the highest accuracy for miR-15b was determined to be 4 with 100% sensitivity and specifici
21881830	10.1007/s12031-011-9617-0	J Mol Neurosci	2011	Prognostic Value of Free DNA Quantification in Serum and Cerebrospinal Fluid in Glioma Patients	Unlike uniformly truncated DNA released from apoptotic nondiseased cells, free DNA released from dead tumor cells varies in size. Free DNA has been considered as a candidate biomarker for malignant tumors. We obtained serum samples from 70 patients with glioma and 22 healthy volunteers as control and cerebrospinal fluid (CSF) samples from 20 patients with glioma and eight nonneoplastic controls w…	Free DNA; Serum; Cerebrospinal fluid (CSF); Glioma	NA	ALU247/115	With two primers sets amplifying short and long free DNA fragments (ALU115 and ALU247), free DNA integrity was determined by ratio of the concentration of ALU247 over ALU115 (ALU247/115). Our results indicate that free DNA integrity and the ratio of long fragments to short fragments may be a useful diagnostic assay for glioma.	DNA Biomarker	NA	Diagnositic,Prognostic	Tier 3, Biomarker is validated in pre-clinical research	China	70	51	19	52.5	NA	1,2,3,4	Serum	qPCR	NA	NA	1. With two primers sets amplifying short and long free DNA fragments (ALU115 and ALU247), free DNA integrity was determined by ratio of the concentration of ALU247 over ALU115 (ALU247/115); 2. There was no significant difference in serum DNA concentration with the long fragment assay (ALU247bp segment) between the glioma patients (mean 78.73±63.64 ng/ml, range 7.923-308.14 ng/ml) and the healthy…	Glioma	Glioma	Glioma	0.85	0.875	0.912	The AUC of the integrity of CSF DNA for distinguishing patients with glioma from healthy controls was 0.912. The highest sensitivity and specificity were obtained at a threshold level for integrity index of 0.487 provided 85% sensitivity and 87.5% specificity.
22037800	10.1007/s11060-011-0733-z	J Neurooncol	2011	Tumorigenesis and prognostic role of hepatoma-derived growth factor in human gliomas	Hepatoma-derived growth factor (HDGF) is a neurotrophic factor found in mouse spinal cord and hippocampal neurons. In various malignant tumors, the role of HDGF in tumor progression and its use as a diagnostic biomarker or therapeutic target have been extensively explored.However, the prognostic function and mitogenic role of HDGF in gliomagenesis are yet to be verified. In this study,we found a …	HDGF; Glioma; Tumorigenesis; Prognostic factor; Adenovirus-mediated siRNA gene delivery	HDGF	HDGF	HDGF is a mitogenic growth factor in glioma progression and can be a useful prognostic marker for GBM and therapeutic target for clinical management of glioma in the future.	Protein Biomarker	NA	Diagnositic,Prognostic,Therapeutic	Tier 3, Biomarker is validated in pre-clinical research	Taiwan,China	105	NA	NA	NA	NA	1,2,3,4	Tissue	Immunohistochemistry,qRT-PCR,Western blot	NA	NA	1. HDGF expressed at a higher level in malignant gliomas when compared with normal brain and low-grade gliomas, suggesting that the expression levels correlated with glioma malignancy grade; 2. Increased expression of nuclear HDGF predicts short survival for GBM patients after surgery; 3. After knocking down nuclear HDGF expression in human GBM cells, cell growth and cell invasion and induction o…	Glioma	Pilocytic Astrocytomas,Astrocytoma,Anaplastic Astrocytomas,Oligodendroglioma,Glioblastoma	Glioma	NA	NA	NA	HDGF expressed at a higher level in malignant gliomas when compared with normal brain and low-grade gliomas. Survival analysis by the Kaplan-Meier method revealed that patients with higher nuclear High-LIN had shorter overall survival after surgery (P<0.001)
17460461	NA	Am J Surg Pathol	2007	Caveolin-1 Expression is Variably Displayed in Astroglial-derived Tumors and Absent in Oligodendrogliomas: Concrete Premises for a New Reliable Diagnostic Marker in Gliomas	Caveolins are basic constituents of ﬂask-shaped cell membrane microdomains (caveolae), which are involved in many cell functions, including signalling, traﬃcking, and cellular growth control. The distribution of caveolae within the normal brain and in brain tumors is controversial. In the present study, we describe the expression of caveolin-1 (cav-1) in 64 brain tumors of diﬀerent grade, of eith…	caveolin; brain tumors; glioblastoma; oligodendroglioma; marker	CAV1	cav-1	The lack of cav-1 immunoreactivity in oligodendrogliomas suggests its concrete application as a useful diagnostic marker.	Protein Biomarker	NA	Diagnositic	Tier 3, Biomarker is validated in pre-clinical research	Italy	64	NA	NA	NA	NA	1,2,3,4	Tissue	Immunohistochemistry	NA	NA	1. In all glioblastomas and gliosarcomas, cav-1 staining was extremely intense, typically localized at the cell membrane and recognized a variable percentage of cells, including the majority of spindle cells and palisade-oriented perinecrotic cells; 2. In anaplastic astrocytomas, a less intense membrane staining or a cytoplasmic dotlike immunoreactivity were present, the latter being almost the e…	Glioma	Oligodendroglioma,Oligoastrocytoma	Glioma	NA	NA	NA	NA
28717243	10.1038/s41598-017-05688-0	Sci Rep	2017	The long non-coding RNA LOC441204 enhances cell growth in human glioma	Glioma is the most common and aggressive type of brain tumor. While long non-coding RNAs (lncRNAs)are clearly more abundant in human brain than protein-coding genes, the specific roles of lncRNAs and mechanisms underlying their dysregulation in glioma remain unclear. Here, we focused on lncRNAs that are differentially expressed in brain tumor and their potential biological functions. LOC441204, a…	NA	LOC441204	LOC441204	Our findings indicate a pro-oncogenic role of LOC441204 in tumor cell growth through activation of the β-catenin/p21/cdk4 cascade to act as a potential diagnostic marker or therapeutic target in brain tumor.	RNA Biomarker	lncRNA	Diagnositic,Therapeutic	Tier 3, Biomarker is validated in pre-clinical research	Taiwan,China	40	26	14	NA	NA	2,3,4	Tissue	qRT-PCR	NA	β-catenin/p21/cdk4 cascade	1. LOC441204, a novel non-coding RNA gene displaying high expression in clinical specimens of brain tumor and significant upregulation in glioma cell lines in microarray analyses; 2. High expression of LOC441204 is correlated with brain tumor progression; 3. LOC441204 is associated with brain tumor cell proliferation; 4. LOC441204 depletion suppresses brain tumor cell proliferation; 5. LOC441204 …	Glioma	Glioma	Glioma	NA	NA	NA	LOC441204 increased expression significantly in malignant (GIII+GIV) compared to the begin stage (GII) (Fig. 2a) and size.
22002423	NA	J Neuropathol Exp Neurol	2011	α-Internexin in the Diagnosis of Oligodendroglial Tumors and Association With 1p/19q Status	α-Internexin (INA) has been proposed to be a surrogate marker for the 1p/19q codeletion in oligodendroglial tumors (OTs). We ana lyzed INA expression in 83 glioma and 21 oligodendroglial pheno type-mimicking tumors (OMT) to assess its usefulness in differential diagnosis and its correlation with 1p/19q status; in particular, INA expression in gliomas with isolated/partial 1p or 19q deletions was …	α-Internexin; 1p/19q; Diagnostic marker; Glioma; Oligodendroglioma; LOH; Proliferation	INA	INA	In summary, INA is a useful marker to differentiate OTs from astrocytic tumors and OMTs, but INA expression is not exclusively linked to OTs harboring the 1p/19q codeletion.	Protein Biomarker	NA	Diagnositic	Tier 3, Biomarker is validated in pre-clinical research	Germany	83	NA	NA	NA	NA	2,3,4	Tissue	Immunohistochemistry	NA	NA	1. INA was found in only 20% of cases with isolated/partial 1p aberrations and 36% of cases without 1p/19q deletions, it was also found in 63% (10/16) of cases with isolated/partial 19q aberrations; 2. α-Internexin expression was more specific in high-grade than in lowgrade gliomas (66% vs 31%); 3. Only no or weak INA expression was seen in OMTs; 4. INA is a useful marker to differentiate OTs fro…	Oligodendroglioma	Oligodendroglioma	Oligodendroglioma	NA	NA	NA	NA
30726924	10.1093/neuonc/noz031/5308111	Neuro Oncol	2019	Cystathionine as a marker for 1p/19q codeleted gliomas by in vivo magnetic resonance spectroscopy	Background: Codeletion of chromosome arms 1p and 19q (1p/19q codeletion) highly benefit diagnosis and prognosis in gliomas. In this study, we investigated the effect of 1p/19q codeletion on cancer-cell metabolism and evaluated possible metabolic targets for tailored therapies.Methods: We combined in vivo 1H magnetic resonance spectroscopy (MRS) measurements in human gliomas with the analysis of a…	cystathionine; MRS; brain glioma; 1p/19q codeletion; MEGA-PRESS	NA	Cystathionine	Codeletion of chromosome arms 1p and 19q (1p/19q codeletion) highly benefit diagnosis and prognosis in gliomas. In this study, we investigated the effect of 1p/19q codeletion on cancer-cell metabolism and evaluated possible metabolic targets for tailored therapies.	Metabolic Biomarker	NA	Diagnositic	Tier 3, Biomarker is validated in pre-clinical research	France	65	35	30	NA	45(22-76)	NA	Tissue	Liquid chromatography tandem mass spectrometry (LC-MS)	NA	NA	1. Statistically significant higher cystathionine levels were detected in IDH-mutated 1p/19q-codeleted gliomas, compared with IDH-mutated non-codeleted gliomas; 2. Selective accumulation of cystathionine was observed in codeleted gliomas in vivo, in brain tissue samples, as well as in cells harboring heterozygous deletions for serine- and cystathionine-pathway genes located on 1p: phosphoglycerat…	1p/19q codeleted gliomas	1p/19q codeleted Glioma	Glioma	NA	NA	NA	NA
27600094	10.3892/ijo.2016.3682	Int J Oncol	2016	Stem cell markers in glioma progression and recurrence	Aggressive cancer cells show histological similarities to embryonic stem cells. As differentiated cells can re-acquire pluripotency and self-renewal by transfection with the transcription factors OCT4, SOX2, KLF4 and MYC, with Nanog as readout for success, we comprehensively investigated their occurrence and frequency in human astrocytomas of different malignancy grades, primary and matched recur…	embryonic stem cell marker;glioma stem-like cell;glioma progression;glioma recurrence	KLF4; POU5F1; SOX2; MYC; NANOG	KLF4; OCT4; SOX2; MYC; Nanog	In conclusion, the embryonic stem cell factors KLF4, OCT4, SOX2, MYC and Nanog are differentially expressed in human astrocytomas and glioblastomas and individually regulated in glioblastoma progression.	Protein Biomarker	NA	Diagnositic,Therapeutic	Tier 3, Biomarker is validated in pre-clinical research	Germany	NA	NA	NA	NA	NA	1,2,3,4	Serum	qRT-PCR,Fluorescence immunostaining	NA	NA	1. Embryonal and neural stem cell markers are expressed on mRNA level in astrocytomas of different WHO grades, and primary and recurrent glioblastomas; 2. While OCT4 and MYC expression was elevated with increasing malignancy of astrocytomas, MYC expression was slightly reduced in recurrent tumors compared to the corresponding primary tumor; 3. Correlation analysis revealed distinct positive corre…	Glioma	Astrocytoma,Glioblastoma	Glioma	NA	NA	NA	NA
26464658	NA	Int J Clin Exp Pathol	2015	Knockdown of long noncoding RNA SPRY4-IT1 suppresses glioma cell proliferation, metastasis and epithelial-mesenchymal transition	Long noncoding RNAs (lncRNAs), a class of ribonucleic molecules, participate in various cellular processes. They are highly expressed in several types of cancer and their expression was related to pathophysiological characteristics of tumor growth, therefore, they can be considered as a promising diagnostic tool and a convenient prognostic biomarker. SPRY4-IT1, belonging to a group of intron-reta…	SPRY4-IT1; glioma; proliferation; metastasis; epithelial-mesenchy	SPRY4-IT1	SPRY4-IT1	SPRY4-IT1 could promote proliferation, metastasis and EMT of glioma cells and its knockdown could inhibit glioma cell growth, migration and EMT. Therefore, SPRY4-IT1 may be used as a new target for diagnosis and treatment of glioma.	RNA Biomarker	lncRNA	Diagnositic,Therapeutic	Tier 3, Biomarker is validated in pre-clinical research	China	18	8	10	10	61	NA	Tissue	qRT-PCR	NA	NA	1. Higher expression levels of SPRY4-IT1 were observed in glioma tissues than in the adjacent normal brain tissues; 2. The mRNA expression of SPRY4-IT1 was higher in glioma cell lines than in NHA; 3. SPRY4-IT1 could promote proliferation, metastasis and EMT of glioma cells and its knockdown could inhibit glioma cell growth, migration and EMT; 4. Downregulation of SPRY4-IT1 could reduce proliferat…	Glioma	Glioma	Glioma	NA	NA	NA	In comparison with the adjacent normal brain tissues, the glioma tissues had a significantly increased SPRY4-IT1 mRNA expression
24582746	10.1016/j.bbrc.2014.02.095	Biochem Biophys Res Commun	2014	Overexpressed homeobox B9 regulates oncogenic activities by transforming growth factor-b1 in gliomas	Glioma is the leading cause of deaths related to tumors in the central nervous system. The mechanisms of gliomagenesis remain elusive to date. Homeobox B9 (HOXB9) has a crucial function in the regulation of gene expression and cell survival, but its functions in glioma formation and development have yet to be elucidated. This study showed that HOXB9 expression in glioma tissues was significantly …	HOXB9; Glioma; Transforming growth factor-b1; Proliferation	HOXB9	HOXB9	HOXB9 could be used as a predictable biomarker to be detected in different pathological and histological subtypes in glioma for diagnosis or prognosis.	Protein Biomarker	NA	Diagnositic,Prognostic	Tier 3, Biomarker is validated in pre-clinical research	China	74	NA	NA	NA	NA	1,2,3,4	Tissue	Immunohistochemistry,qRT-PCR	NA	TGF-b1	1. HOXB9 expression in glioma tissues was significantly higher than that in nontumor tissues; 2. Higher HOXB9 expression was also significantly associated with advanced clinical stage in glioma patients; 3. HOXB9 overexpression stimulated the proliferation, migration, and sphere formation of glioma cells, whereas HOXB9 knockdown elicited an opposite effect; 4. HOXB9 overexpression also increased …	Glioma	Glioma	Glioma	NA	NA	NA	NA
29590424	NA	Neuro Oncol	2018	The T2-FLAIR mismatch sign as an imaging marker for non-enhancing IDH-mutant, 1p/19q-intact lower grade glioma: A validation study	Background: The purpose of this study was to assess the reproducibility of the previously described T2-FLAIR mismatch sign as a specific imaging marker in non- enhancing isocitrate dehydrogenase (IDH) mutant, 1p/19q non-codeleted lower grade glioma (LGG), encompassing both diffuse and anaplastic astrocytoma. Methods: MR scans (n=154) from three separate databases with genotyped LGG were evaluated…	Lower grade glioma; T2-FLAIR; imaging marker;IDH-mutant astrocytoma	NA	T2-FLAIR	Among non-enhancing LGG the T2-FLAIR mismatch sign represents a highly specific imaging marker for IDH-mutant astrocytoma.	Imageological Biomarker	NA	Diagnositic	Tier 3, Biomarker is validated in pre-clinical research	Netherlands	154	NA	NA	NA	NA	2,3	Image	MRI	NA	NA	1. There was substantial interrater agreement for the T2-FLAIR mismatch sign [κ = 0.75 (0.64, 0.87)], but only fair agreement for T2 homogeneity [κ = 0.38 (0.25-0.52)]; 2. The T2-FLAIR mismatch sign was present in 38 cases (25%) and had a positive predictive value of 100%, negative predictive value of 68%, a sensitivity of 51% and a specificity of 100%; 3. Our study confirms that among non-enhanc…	Glioma	IDH mutant, 1p/19q non-codeleted lower grade glioma (LGG)	Glioma	NA	NA	NA	NA
30072578	NA	Mol Cell Proteomics	2018	Identification of tumor antigens among the HLA peptidomes of Glioblastoma tumors and plasma	Glioblastoma multiforme (GBM) is the most aggressive brain tumor with poor prognosis to most patients. Immunotherapy of GBM is a potentially beneficial treatment option, whose optimal implementation may depend on familiarity with tumor specific antigens, presented as HLA peptides by the GBM cells. Furthermore, early detection of GBM, such as by a routine blood test, may improve survival, even wit…	NA	NA	HLA	The CTAs identified among the analyzed HLA peptidomes provide new opportunities for personalized immunotherapy and for early diagnosis of GBM.	Immunological Biomarker	NA	Diagnositic	Tier 3, Biomarker is validated in pre-clinical research	Israel	52	NA	NA	NA	NA	NA	Plasma	Liquid chromatography tandem mass spectrometry (LC-MS)	NA	NA	1. Large HLA peptidomes are identified from tumors and plasma of GBM patients; 2. The GBM HLA peptidomes include many peptides from multiple Tumor Antigens; 3. The levels of potential biomarker plasma-sHLA peptides are reduced following surgical removal of the tumors; 4. The plasma-sHLA and tumor-mHLA peptidomes of the same patients are highly correlated; 5. The HLA peptidomes do not correlate wi…	Glioblastoma	Glioblastoma	Glioblastoma / Astrocytoma	NA	NA	NA	NA
27538656	10.1016/j.jns.2016.07.046	J Neurol Sci	2016	Predictive and prognostic value of TLR9 and NFKBIA gene expression as potential biomarkers for human glioma diagnosis	Background: Malignant gliomas are the most common form of primary intracranial tumors with the highest mortality rates. Various gene alterations are considered as prognostic markers in glioma. But, the relevant molecular mechanisms in this setting are not well-understood. Objective: The aim of this study was to assess the association and prognostic value of TLR9 and NFKBIA with clinical significa…	TLR9; NFKBIA; Glioma; Survival; IHC; PCR; Patient; Biomarker	TLR9; NFKBIA	TLR9; NFKBIA	These data indicate that TLR9 and NFKBIA protein expressions act as independent predictor of survival for the diagnosis of glioma and a prognostic biomarker for those with a tumor at an advanced pathological grade.	Protein Biomarker	NA	Diagnositic,Prognostic	Tier 3, Biomarker is validated in pre-clinical research	Iran	40	24	16	NA	NA	1,2,3,4	Tissue	Immunohistochemistry,qRT-PCR	NA	NA	1. TLR9 mRNAs is markedly expressed in glioma tissues than in non-neoplastic tissues (mean ± SD: 3.26 ± 0.40 vs. 0.71 ± 0.36, P <0.001); 2. There was also a significant difference between TLR9 mRNAs and high grade glioma (P < 0.001); 3. NFKBIA mRNAs was significantly identified in nonneoplastic tissues compared with glioma specimens (mean ± SD: 2.76 ± 0.30 vs. 0.94 ± 0.35, P <0.001); 4. Lower lev…	Glioma	Glioma	Glioma	NA	NA	NA	NA
30154718	10.3389/fphar.2018.00886	Front Pharmacol	2018	Preoperative Changes in Hematological Markers and Predictors of Glioma Grade and Survival	Background: Preoperative hematological markers that indicate nutritional, coagulation, and inflammation statuses have prognostic value for gliomas. This study aimed to investigate hematological markers with regard to tumor grades, isocitrate dehydrogenase mutations (IDH), age, and sex in patients with gliomas. Methods: From 2008 to 2017, patients with a pathological diagnosis of glioma who underw…	glioma;prognostic biomarkers;grades;gender;IDH mutations	NA	Neutrophil-to-lymphocyte ratio (NLR)	NLR was the best single hematological marker for distinguishing glioblastoma.	Immunological Biomarker	NA	Diagnositic,Prognostic	Tier 3, Biomarker is validated in pre-clinical research	China	706	407	299	45.15	45.15 ± 13.39	2,3	Peripheral blood	Routine biochemistry and coagulation blood test	NA	NA	1. The ROC curve analysis showed that NLR had the highest diagnostic value for distinguishing GBM from grade II to III [0.684 (0.645-0.723)] and predicting the GBM IDH-1 wt molecular subtype [0.672 (0.631-0.71)]; 2. NLR was the best single hematological marker for distinguishing glioblastoma; 3. Combinations of age with PNI and age with AGR were the best predictors of GBM [0.750 (0.713-0.786)] an…	Glioma	Glioma	Glioma	NA	NA	0.684	NLR was the best single hematological marker for distinguishing glioblastoma (GBM)[0.684 (0.645-0.723)], IDH-wt GBM [0.672 (0.631-0.71)] from other gliomas subtypes.
30992025	10.1186/s13046-019-1139-6	J Exp Clin Cancer Res	2019	Exosomal transfer of long non-coding RNA SBF2-AS1 enhances chemoresistance to temozolomide in glioblastoma	Acquired drug resistance is a constraining factor in clinical treatment of glioblastoma (GBM). However, the mechanisms of chemoresponsive tumors acquire therapeutic resistance remain poorly understood. Here, we aim to investigate whether temozolomide (TMZ) resistance of chemoresponsive GBM was enhanced by long noncoding RNA SBF2 antisense RNA 1 (lncRNA SBF2-AS1) enriched exosomes. LncSBF2-AS1 lev…	Exosomes; LncRNA-SBF2-AS1; Temozolomide-resistance; Glioblastoma	SBF2-AS1	SBF2-AS1	Exosomal lncSBF2-AS1 in human serum may serve as a possible diagnostic marker for therapy-refractory GBM	RNA Biomarker	lncRNA	Diagnositic,Therapeutic	Tier 3, Biomarker is validated in pre-clinical research	China	NA	NA	NA	NA	NA	NA	Serum	qRT-PCR,Fluorescence in situ hybridization (FISH)	NA	miR-151a-3p/XRCC4 axis	1. LncSBF2-AS1 is upregulated in GBM cell lines and tissues after TMZ treatment; 2. LncSBF2-AS1 overexpression confers TMZ resistance; 3. Knockdown of lncSBF2-AS1 sensitizes TMZ-resistant GBM cells to TMZ; 4. Transcription factor ZEB1 regulates lncSBF2-AS1 and is associated with TMZ resistance in GBM cells; 5. LncSBF2-AS1 functions AS a ceRNA and sponges miR-151a-3p in GBM cells; 6. LncSBF2-AS1 r…	Glioblastoma	Glioblastoma	Glioblastoma / Astrocytoma	NA	NA	NA	NA
20187195	NA	J Magn Reson Imaging	2010	Validation of Functional Diffusion Maps (fDMs) as a Biomarker for Human Glioma Cellularity	Purpose: To present comprehensive examinations of the assumptions made in functional diffusion map (fDM) analyses and provide a biological basis for fDM classiﬁcation. Materials and Methods: Sixty-nine patients with gliomas were enrolled in this study. To determine the sensitivity of apparent diffusion coefﬁcients (ADCs) to cellularity, cell density from stereotactic biopsy specimens was correlat…	diffusion MRI;brain tumor;glioma;functional diffusion maps;fDM	NA	Functional Diffusion Maps (fDMs)	fDMs are valid biomarkers for brain tumor cellularity.	Imageological Biomarker	NA	Diagnositic	Tier 3, Biomarker is validated in pre-clinical research	USA	69	NA	NA	NA	NA	2,3,4	Image	MRI	NA	NA	1. Glioma cell density Is inversely correlated With ADC measurement; 2. A measure of normal ADC variability across scan days must be determined to properly set the thresholds for fDMs; 3. fDMs created with different DADC thresholds reﬂect different sensitivity and speciﬁcity to brain tumor progression; 4. This study suggests fDMs are valid biomarkers for brain tumor cellularity;	Glioma	Glioma	Glioma	NA	NA	NA	NA
28362236	10.3171/2016.10.JNS161694.	J Neurosurg	2017	Nonenhancing peritumoral hyperintense lesion on diffusion-weighted imaging in glioblastoma: a novel diagnostic and specific prognostic indicator	OBJECTIVE Glioblastoma differentials include intracranial tumors, like malignant lymphomas and metastatic brain tumors with indiscernible radiological characteristics. The purpose of this study was to identify a distinct radiological feature for the preoperative differentiation of glioblastoma from its differentials, which include malignant lymphomas and metastatic brain tumors. METHODS Preoperat…	glioblastoma;DWI;high b-value;peritumoral region;diffusion restriction;oncology	NA	Definite-NePDHL	We propose Definite-NePDHL as a novel diagnostic and specific poor prognostic indicator for glioblastoma.	Imageological Biomarker	NA	Diagnositic,Prognostic	Tier 3, Biomarker is validated in pre-clinical research	Japan	142	78	64	64.8	NA	NA	Image	MRI	NA	NA	1. In 25% of glioblastoma patients, Definite-NePDHL was present, while it was conspicuously absent in patients with malignant lymphoma and metastatic brain tumors; 2. The specificity and positive predictive value were 100%; 3. Patients with Definite-NePDHL had significantly early local (p = 0.0467) and distant/dissemination recurrence (p < 0.0001) and poor prognosis (p = 0.0007); 4. The presence …	Glioblastoma	Glioblastoma	Glioblastoma / Astrocytoma	NA	NA	NA	NA
27028997	10.3171/2016.10.JNS161694	Oncotarget	2016	Alu methylation serves as a biomarker for non-invasive diagnosis of glioma	Current techniques for diagnosing glioma are invasive and do not accurately predict prognosis. We developed a novel, non-invasive liquid chip assay to diagnose glioma and predict prognosis. Using this method, we determined the methylation state of the Alu element in cell-free DNA extracted from the serum of 109 glioma patients. Controls included 56 patients with benign intracranial tumors and 50 …	NA	NA	Alu methylation	We found a strong correlation between Alu methylation levels and overall survival. These data indicate that the more severe the glioma, the lower the Alu methylation level.	Epigenic Biomarker	NA	Diagnositic	Tier 3, Biomarker is validated in pre-clinical research	China	165	NA	NA	NA	NA	NA	Serum	Liquid chip assay	NA	NA	1. The cfDNA from glioma patients showed lower levels of Alu methylation than the controls (P<0.01); 2. Glioma patient survival correlates positively with Alu methylation levels; 3. Alu methylation correlated positively with survival (P<0.01); 4. Methylation level of Alu in cfDNA is of diagnostic value;	Glioma	Astrocytoma,Oligodendroglioma,Glioblastoma	Glioma	NA	NA	NA	NA
30008924	10.3892/ol.2018.8880	Oncol Lett	2018	High MMP-26 expression in glioma is correlated with poor clinical outcome of patients	To date the management of glioma remains a great challenge in cancer therapy worldwide. The identification of novel diagnostic and therapeutic methods is required. Although there is data indicating that matrix metalloproteinase (MMP)-26 serves an important role in many human cancer types, its clinical significance in glioma remains uncertain. The present study aimed to evaluate MMP-26 expression …	MMP-26; astrocytic glioma; immunohistochemistry; prognosis	MMP26	MMP-26	The current results support that MMP-26 may be a novel indicator of diagnosis and an independent factor for evaluating prognosis in patients with glioma.	Protein Biomarker	NA	Diagnositic,Prognostic	Tier 3, Biomarker is validated in pre-clinical research	China	120	70	50	42	42(2-75)	2,3,4	Tissue	Immunohistochemistry	NA	NA	1. MMP-26 expression was significantly assocaited with the World Health Organization grade (P<0.05); 2. Additionally, it was identified that MMP-26 expression was an effective predictor of the overall survival of patients with astrocytic glioma (P<0.05); 3. Analyses of univariate and multivariate Cox regression confirmed that MMP-26 expression was an independent factor for evaluating the prognosi…	Astrocytoma	Astrocytoma	Astrocytoma	NA	NA	NA	NA
16002321	10.1016/j.biocel.2005.02.028	Int J Biochem Cell Biol	2005	Characterization of human LNX, a novel ligand of Numb protein X that is downregulated in human gliomas	Gliomas are major tumors of the central nervous system with a wide spectrum of different tumor types. Ligand of Numb protein X (LNX) is PDZ domain containing protein that interacts with cell fate determinant Numb. cDNA microarray analysis was used to determine the expression of 13,939 genes in a set of 18 gliomas. It showed that human LNX was downregulated in 100% of gliomas including low- and hi…	LNX gene; Glioma; cDNA microarray; PDZ; Notch	LNX1; LNX2	LNX	LNX might act as a diagnostic marker and a potential therapeutic target for glioma.	RNA Biomarker	mRNA	Diagnositic	Tier 3, Biomarker is validated in pre-clinical research	China	18	NA	NA	NA	NA	NA	Tissue	Northern blot analysis, In situ hybridization	NA	NA	1. Human LNX was downregulated in 100% of gliomas including low- and high-grade ones, which was confirmed by Northern blot; 2. In situ hybridization analysis revealed that LNX was lowly expressed in cytoplasm of glioma cells; 3. LNX might act as a diagnostic marker and a potential therapeutic target for glioma; 4. Human LNX interacted with Ski interacting protein (SKIP) via PDZ domains;	Glioma	Astrocytoma,Glioblastoma	Glioma	NA	NA	NA	LNX we previously cloned showed downregulated in all glioma patients and the average ratio was 0.365.
31395792	NA	Aging (Albany NY)	2019	Integrative analysis of DNA methylation and gene expression to identify key epigenetic genes in glioblastoma	Glioblastoma (GBM) ranks the most common and aggressive primary brain malignant tumor worldwide. However, the survival rates of patients remain very poor. Therefore, molecular oncology of GBM are urgently needed. In this study, we performed an integrative analysis of DNA methylation and gene expression to identify key epigenetic genes in GBM. The methylation and gene expression of GBM patients in…	NA	MIR9-1HG；FAM50B	C1orf61; FAM50B	NA	Epigenic Biomarker	NA	Diagnositic,Prognostic	Tier 4, Biomarker is putative one based on data analysis	China	69	NA	NA	NA	NA	NA	Tissue	NA	NA	NA	1. Key markers including C1orf61 and FAM50B were selected with a Pearson correlation coefficient greater than 0.75; 2. We chose the 20 CpG methylation sites of above two genes in unsupervised clustering analysis using the Euclidean distance; 3. We found that the prognosis of the hypomethylated group was significantly better than that in the hypermethylated group (log-rank test p-value = 0.011);	Glioblastoma	Glioblastoma	Glioblastoma / Astrocytoma	NA	NA	NA	NA
26671581	10.1186/s 40478-015-0264-5	Acta Neuropathol Commun	2015	Papillary glioneuronal tumors: histological and molecular characteristics and diagnostic value of SLC44A1-PRKCA fusion	Papillary Glioneuronal Tumor (PGNT) is a grade I tumor which was classified as a separate entity in the World Health Organization Classification of the Central Nervous System 2007 in the group of mixed glioneuronal tumors. This tumor is rare and subclassifying PGNT represents a challenge. Recently, a fusion between SLC44A1 and PRKCA which encodes a protein kinase C involved in MAPK signaling path…	Papillary glioneuronal tumor; SLC44A1-PRKCA; MAPK; BRAF; FGFR1; KIAA-BRAF; rosette-forming glioneuronal tumors of the fourth ventricle; ganglioglioma; angiocentric neuroepithelial tumors	SLC44A1; PRKCA	SLC44A1-PRKCA fusion	These results suggest that PGNT belong to low grade glioma with MAPK signaling pathway deregulation. SLC44A1-PRKCA fusion seems to be a specific characteristic of PGNT with a high diagnostic value and detectable by FISH.	DNA Biomarker	NA	Diagnositic	Tier 3, Biomarker is validated in pre-clinical research	France	19	NA	NA	NA	NA	NA	Tissue	Fluorescence In Situ Hybridization (FISH)	NA	NA	1. Fluorescence in situ hybridization analysis revealed a constant SLC44A1-PRKCA fusion signal in all PGNTs; 2. None of PGNT mimics showed the SLC44A1-PRKCA fusion signal pattern; 3. All PGNTs were negative for BRAF V600E and FGFR1 mutation, and KIAA1549-BRAF fusion; 4. These results suggest that PGNT belong to low grade glioma with MAPK signaling pathway deregulation; 5. SLC44A1-PRKCA fusion see…	Papillary Glioneuronal Tumor (PGNT)	Papillary Glioneuronal Tumor (PGNT)	Mixed glioma (Oligoastrocytoma)	NA	NA	NA	NA
20084020	NA	J Neuropathol Exp Neurol	2010	Expression of PROX1 Is a Common Feature of High-Grade Malignant Astrocytic Gliomas	PROX1 is a prospero-related transcription factor that plays a critical role in the development of various organs including the mammalian lymphatic and central nervous systems; it controls cell proliferation and differentiation through different transcription pathways and has both oncogenic and tumor-suppressive functions.We investigated PROX1 expression patterns in 56 human astrocytic gliomas of …	Astrocytoma; AIII-tubulin; Diagnostic marker; Glioblastoma; Immunohistochemistry; Neuronal marker; PROX1	PROX1	PROX1	PROX1 may constitute a useful tool for the diagnosis and grading of astrocytic gliomas and for distinguishing Grade III and Grade IV tumors from Grade I and Grade II tumors.	Protein Biomarker	NA	Diagnositic	Tier 3, Biomarker is validated in pre-clinical research	Sweden	56	NA	NA	NA	NA	1,2,3,4	Tissue	Immunohistochemistry	NA	NA	1. We found that PROX1 exhibited a strikingly positive and statistically significant correlation with glioma tumor grade; 2. Gliomas, on average, express a 4-fold increase of the PROX1 mRNA compared with normal brain tissue; 3. Analyses of coexpression with proliferation markers suggest that PROX1+ cells have a marginally lower rate of proliferation than other tumor cells but are still mitoticall…	Glioma	Glioblastoma,Anaplastic Astrocytoma,Diffuse Astrocytoma	Glioma	NA	NA	NA	An average of 79% of cells in World Health Organization Grade IV (glioblastoma, n = 15) and 57% of cells in World Health Organization Grade III (anaplastic astrocytoma, n = 13) were strongly PROX1 positive; low-grade diffuse astrocytomas (Grade II, n = 13) had 21% of cells that were strongly positive; Grade I tumors (n = 15) had 1.5%; and non-neoplastic brain tissue (n = 15) had 3.7% of cells tha…
27871448	NA	J Neurol Sci	2016	Diagnostic and prognostic value of serum vitronectin levels in human glioma	Objective: Vitronectin is an extracellular matrix protein, the synthesis of which by glioma cells correlates with tumor grade. The current study was designed to investigate the relationship between serum vitronectin levels and clinicopathological characteristics, diagnosis and prognosis in glioma patients. Methods: In a prospective observatory study, a total of 98 glioma patients, 98 healthy cont…	Serum vitronectin; Glioma; Prognosis; Diagnosis	VTN	Vitronectin	Vitronectin is an extracellular matrix protein, the synthesis of which by glioma cells correlates with tumor grade.	Protein Biomarker	NA	Diagnositic,Prognostic	Tier 3, Biomarker is validated in pre-clinical research	China	294	168	126	NA	NA	NA	Serum	ELISA	NA	NA	1. Serum vitronectin levels were significantly elevated in glioma patients as compared with other groups; 2. High Wealth Health Organization grade was independently associated with high vitronectin levels; 3. Serum vitronectin levels could significantly distinguish glioma patients from other groups and discriminate highgrade glioma from low-grade glioma; 4. Vitronectin levels markedly predicted 5…	Glioma	Glioma	Glioma	0.98	0.918	0.995	Using ROC curves, we identified the optimal serum vitronectin levels that distinguished glioma from healthy controls, with other non-glioma brain tumors, or other non-tumor neurological diseases with high sensitivities and specificities, as well as significantly large AUCs. For distinguished glioma from healthy controls, AUC: 0.995, sentivity: 98%, specificity: 91.8%. The multivariate analysis de…
30655743	10.3892/ol.2018.9634	Oncol Lett	2019	Significance of TERT and ATRX mutations in glioma	Mutations of telomerase reverse transcriptase (TERT) and the α thalassemia/mental retardation syndrome X-linked (ATRX) genes have been the subject of numerous studies on the classification and prognosis of glioma. However, the association between TERT and ATRX in World Health Organization (WHO) grade II to IV glioma remains unclear. The present study utilized Sanger sequencing and immunohistochem…	telomerase reverse transcriptase promoter; α thalassemia/mental retardation syndrome X-linked; isocitrate dehydrogenase; mutation; proliferation marker protein Ki-67; glioma	TERT; ATRX	TERT; ATRX	TERT promoter mutations are negatively associated with ATRX expression in WHO grade II to IV gliomas. These findings provide a theoretical basis for further basic research and may improve clinical diagnosis and treatment of glioma in the future.	DNA Biomarker	NA	Diagnositic,Therapeutic	Tier 3, Biomarker is validated in pre-clinical research	China	179	108	71	48.5	48.5(8-84)	2,3,4	Tissue	Immunohistochemistry,Sanger sequencing	NA	NA	1. TERT promoter mutations are positively associated with age and WHO grade, but negatively associated with ATRX mutations; 2. ATRX mutations are positively associated with age and IDH mutations; 3. TERT wild-type and ATRX wild-type tumors exhibit high Ki-67 protein expression, however the wild-type TERT promoter with ATRX mutations exhibits low Ki-67 protein expression;	Glioma	Glioma	Glioma	NA	NA	NA	NA
29695934	10.2147/CMAR.S157261	Cancer Manag Res	2018	MicroRNA-142-3p is involved in regulation of MGMT expression in glioblastoma cells	Glioblastoma multiforme (GBM) is the most malignant brain tumor, and there is no effective treatment strategy. Patients with GBM have a median overall survival of only 14.6 months. Current treatment consists of safe and maximal surgical excision, followed by concurrent chemoradiotherapy and maintenance chemotherapy. There are several obstacles that hinder the effectiveness of this aggressive trea…	glioblastoma; O6 -methylguanine-DNA methyltransferase; miR-142-3p; carmustine; temozolomide	MIR142	miR-142-3p	Above all, our findings demonstrate that miR-142-3p plays a critical role in regulating MGMT expression, has great potential for future clinical applications, and acts as a new diagnostic marker for this intractable disease.	RNA Biomarker	miRNA	Diagnositic,Therapeutic	Tier 3, Biomarker is validated in pre-clinical research	Taiwan,China	NA	NA	NA	NA	NA	NA	Cell lines	qRT-PCR	NA	MGMT	1. MiR-142-3p was expressed at lower levels in the cell lines with higher levels of MGMT protein expression; 2. Overexpression of miR-142-3p marginally enhanced methylation of the MGMT promoter compared with the control (shLuc); 3. Overexpression of miR-142-3p does not affect MGMT mRNA, but decreases MGMT protein level; 4. miR-142-3p binds MGMT 3'-UTR directly to regulate MGMT gene; 5. MiR-142-3p…	Glioblastoma	Glioblastoma	Glioblastoma / Astrocytoma	NA	NA	NA	MiR-142-3p was expressed at lower levels in the cell lines with higher levels of MGMT protein expression
26230475	10.3171/2015.1.JNS141577	J Neurosurg	2015	Downregulation of serum microRNA-205 as a potential diagnostic and prognostic biomarker for human glioma	Object Circulating microRNAs (miRNAs) are a new class of highly promising cancer biomarkers. Malignant glioma is one of the most devastating and lethal forms of intrinsic CNS tumor. Here, the authors evaluated serum miRNA 205 (miR-205) levels in patients with glioma. Methods Sixty-four patients in whom glioma was diagnosed and 45 healthy controls were recruited between October 2011 and March 2012…	glioma miR-205 serum biomarker; oncology; diagnosis; progression	MIR205	miR-205	These data indicate that serum miR-205 expression is a novel and valuable biomarker for the diagnosis of glioma and a prognostic factor for those with a tumor at an advanced pathological grade.	RNA Biomarker	miRNA	Diagnositic,Prognostic	Tier 3, Biomarker is validated in pre-clinical research	China	64	32	32	NA	45(30-72)	1,2,3,4	Serum	qRT-PCR	NA	NA	1. Serum miR-205 expression level as a potential diagnostic biological marker; 2. Patients with a glioma specimen in which serum miR-205 expression was decreased tended to have a higher pathological grade and lower KPS score; 3. Serum miR-205 Is a prognostic marker in patients with malignant glioma; 4. We found that serum miR-205 is a novel and valuable biomarker for the diagnosis of glioma and a…	Glioma	Glioma	Glioma	0.863	0.922	0.935	Our ROC analyses revealed that serum miR-205 levels were robust in discriminating patients with glioma from control subjects (area under the curve 0.935). Using a cutoff value of 0.16, the sensitivity, specificity, and positive and negative predictive values were 86.3%, 92.2%, 96.4%, and 65.8%, respectively, for identifying a patient with glioma. Patients with glioma at an advanced pathological g…
31934080	NA	Int J Clin Exp Pathol	2019	Diagnostic and prognostic significance of serum miR-145-5p expression in glioblastoma	MicroRNA-145-5p downregulation has been shown to play important roles in the oncogenesis and progression of many cancer types including glioblastoma (GBM). However, the potential role of serum miR-145-5p in the diagnosis and prognosis of glioblastoma (GBM) remains poorly known. This study was designed to explore the clinical significance of serum miR-145-5p in patients with GBM. Quantitative reve…	miR-145-5p; prognosis; serum; glioblastoma	MIR145	miR-145-5p	Decreased serum miR-145-5p is a promising diagnostic and prognostic biomarker for GBM.	RNA Biomarker	miRNA	Diagnositic,Prognostic	Tier 3, Biomarker is validated in pre-clinical research	China	117	85	32	NA	NA	1,2,3	Serum	qRT-PCR	NA	NA	1. Serum miR-145-5p levels were significantly decreased in GBM patients; 2. Serum miR-145-5p could effectively discriminate GBM patients from healthy controls and grade I/II glioma patients; 2. Serum miR-145-5p expression were independent prognostic factors for OS; 3. Downregulation of miR-145-5p might result in upregulation of many targeted genes; 4. Decreased serum miR-145-5p is a promising dia…	Glioblastoma	Glioblastoma	Glioblastoma / Astrocytoma	0.846	0.78	0.895	The receiver operating characteristic (ROC) analysis demonstrated that serum miR-145-5p might be a reliable diagnostic marker of GBM with an AUC of 0.895, combing with 84.6% sensitivity and 78.0% specificity. For the patients with total resection, patients in low serum miR-145-5p group had worse OS (P<0.0001).
25756397	10.1038/bjc.2015.91	Br J Cancer	2015	Serum microRNA-210 as a potential noninvasive biomarker for the diagnosis and prognosis of glioma	Background: MicroRNA-210 (miR-210) is an oncogenic miRNA previously associated with prognosis in human gliomas, an incurable tumour type of the central nervous system. Here miR-210 was investigated as a potential serum biomarker in the diagnosis and prognosis of glioma. Methods: Serum was immediately prepared from blood samples collected from patients with glioma grades I-IV at primary diagnosis …	glioma; microRNA-210; diagnosis; prognosis; biomarker	MIR210	miR-210	serum miR-210 expression has potential clinical utility as a diagnostic and prognostic biomarker for human glioma patients.	RNA Biomarker	miRNA	Diagnositic,Prognostic	Tier 3, Biomarker is validated in pre-clinical research	China	NA	NA	NA	NA	NA	1,2,3,4	Serum	qRT-PCR	NA	NA	1. An approximately seven-fold increase in miR-210 expression was detected in serum samples from glioblastoma patients relative to healthy controls; 2. The OR of 28.19 indicated that increased serum miR-210 levels were strongly linked to a diagnosis of glioma in patients; 3. MiR-210 expression might potentially also be linked to prognosis as higher-grade gliomas generally portend a worse survival…	Glioma	Glioma	Glioma	0.913	0.9127	0.927	ROC analyses revealed that serum miR-210 levels were robust in discriminating patients with glioma from healthy controls, with an AUC value of 0.927 (95% CI = 0.889-0.964). The highest accuracy was at a cutoff expression value of 2.259, where the negative predictive value, positive predictive value, sensitivity, and specificity to identify a patient with glioma were 72.5, 91.3, 91.27, and 72.50%,…
30817682	10.1097/WNR.0000000000001226	Neuroreport	2019	Human sperm-associated antigen 4 as a potential biomarker of glioblastoma progression and prognosis	Glioblastoma (GBM) is a highly lethal brain tumor, refractory to current therapies. Sperm-associated antigen 4 (SPAG4) is a novel cancer marker with unclear roles in GBM progression. This study aimed to explore the specific effects of SPAG4 on the pathogenesis of GBM. We first investigated the expression level and prognostic power of SPAG4 in patients with GBM using The Cancer Genome Atlas cohort…	glioblastoma; MEK/ERK signaling pathway; RNA interference; sperm-associated antigen 4	SPAG4	SPAG4	Sperm-associated antigen 4 (SPAG4) is a novel cancer marker with unclear roles in GBM progression.Human sperm-associated antigen 4 (SPAG4), was originally identified as a testis-specific gene.	Protein Biomarker	NA	Diagnositic,Prognostic	Tier 3, Biomarker is validated in pre-clinical research	China	NA	NA	NA	NA	NA	NA	Tissue	qRT-PCR,Western Blot	NA	MEK/ERK signaling pathway	1. High expression of SPAG4 involves poor overall survival in GBM; 2. SPAG4 is overexpressed in GBM cell lines and repressible by siRNA; 3. Silencing of SPAG4 inhibits proliferation of GBM cells; 4. Silencing of SPAG4 reduces cell migration; 5. Silencing of SPAG4 suppresses MEK/ERK signaling pathway;	Glioblastoma	Glioblastoma	Glioblastoma / Astrocytoma	NA	NA	NA	NA
28978155	NA	Oncotarget	2017	A cerebrospinal fluid microRNA signature as biomarker for glioblastoma	Purpose: To develop a cerebrospinal fluid (CSF) miRNA diagnostic biomarker for glioblastoma. Experimental Design: Glioblastoma tissue and matched CSF from the same patient (obtained prior to tumor manipulation) were profiled by TaqMan OpenArray Human MicroRNA Panel. CSF miRNA profiles from glioblastoma patients and controls were created from three discovery cohorts and confirmed in two validation…	extracellular vesicle; CSF; liquid biopsy	NA	Nine miRNAs signature	miRNA profiles from clinical CSF correlated with those found in glioblastoma tissues. Comparison of CSF miRNA profiles between glioblastoma patients and non-brain tumor patients yielded a tumor "signature" consisting of nine miRNAs.	RNA Biomarker	miRNA	Diagnositic,Prognostic	Tier 3, Biomarker is validated in pre-clinical research	USA	195	107	88	NA	NA	4	Cerebrospinal fluid (CSF)	qRT-PCR	NA	NA	1. Comparison of CSF miRNA profiles between glioblastoma patients and non-brain tumor patients yielded a tumor "signature" consisting of nine miRNAs; 2. MiRNA profiles from clinical CSF correlated with those found in glioblastoma tissues; 3. The "signature" correlated with glioblastoma tumor volume (p=0.008); 4. When prospectively applied to cisternal CSF, the sensitivity and specificity of the "…	Glioblastoma	Glioblastoma	Glioblastoma / Astrocytoma	0.28	0.95	0.83	We also prospectively collected and profiled lumbar CSF from 18 glioblastoma and 20 non-oncologic patients (Cohort 5). Using the same coefficients and cutoff score, the 9 miRNA signature correctly identified 5/18 glioblastoma subjects and 19/20 non-oncologic subjects, yielding a sensitivity of 28% and specificity of 95%. The AUC was 83% (95% CI: 69%, 96%).
28211798	10.3233/CBM-160146	Cancer Biomark	2017	Serum microRNA-376 family as diagnostic and prognosticmarkers in human gliomas	RESULTS:Serum miR-376a,miR-376b and miR-376c in glioma patients were signiﬁcantly lower than those in healthy controls (all P<0.05). Their expression could efﬁciently distinguish the glioma patients from healthy controls according to the receiver operating characteristic (ROC) analysis [for miR-376a, the area under ROC curve (AUC) = 0.872, the optimal cut-off value = 1.95, the sensitivity = 81.0%…	Glioma; microRNA-376 family; diagnosis; prognosis; biomarker	MIR376A1; MIR376A2; MIR376B; MIR376C	miR-376 family	Circulating miR-376a, miR-376b and miR-376c may be promising non-invasive biomarkers for diagnosis and prognosis in glioma patients.	RNA Biomarker	miRNA	Diagnositic,Prognostic	Tier 3, Biomarker is validated in pre-clinical research	China	100	70	30	NA	NA	4	Serum	qRT-PCR	NA	NA	1. Serum miR-376a, miR-376b and miR-376c in glioma patients were significantly lower than those in healthy controls (all P < 0.05); 2. Their expression could efficiently distinguish the glioma patients from healthy controls according to the receiver operating characteristic (ROC) analysis [for miR-376a, the area under ROC curve (AUC) = 0.872, the optimal cut-off value = 1.95, the sensitivity = 81…	Glioma	Pilocytic Astrocytoma,Diffuse Astrocytoma,Anaplastic Glioma,Glioblastoma	Glioma	0.82	0.78	0.89	For miR-376b, AUC = 0.890, the optimal cut-off value = 2.07, the sensitivity = 82.0% and the specificity = 78.0%
28744130	10.2147/NDT.S137171	Neuropsychiatr Dis Treat	2017	Long noncoding rNa casc2 predicts the prognosis of glioma patients and functions as a suppressor for gliomas by suppressing Wnt/β-catenin signaling pathway	Background: Previous studies have demonstrated that long noncoding RNA cancer susceptibility candidate 2 (lncRNA CASC2) is frequently downregulated in several types of tumors and functions as a tumor-suppressive factor. However, the clinical significance and function of CASC2 in human glioma remain largely unknown. The purpose of this study was to identify the clinical values of CASC2, as well as…	glioma; lncRNA; CASC2; biomarker; Wnt/β-catenin	CASC2	CASC2	CASC2 may potentially serve as a valuable diagnostic and prognostic biomarker and a therapeutic target for glioma patients.	RNA Biomarker	lncRNA	Diagnositic,Prognostic	Tier 3, Biomarker is validated in pre-clinical research	China	47	31	16	NA	NA	1,2,3,4	Tissue	qRT-PCR	NA	Wnt/β-catenin	1. CASC2 expression was significantly downregulated in glioma tissues and cell lines (U87 and U251) compared to adjacent normal brain tissues or normal human astrocytes; 2. Low expression level of casc2 was significantly associated with poorer prognosis in glioma patients; 3. CASC2 overexpression remarkably suppressed glioma cell proliferation, migration, and invasion; 4. Casc2 functions as a tum…	Glioma	Glioma	Glioma	NA	NA	NA	The expression level of CASC2 was greatly downregulated in glioma tissues compared to NBT (0.43±0.23 vs 0.91±0.22, P<0.01). After adjusting for clinicopathologic characteristics, CASC2 expression level (HR =3.162, 95% CI: 1.865-5.892, P=0.023), tumor grade (HR =2.682, 95% CI: 1.413-5.054, P=0.014), KPS (HR =2.256, 95% CI: 1.462-4.057, P=0.021), and IDH1R132H (HR =2.134, 95% CI: 1.238-3.986, P=0.0…
29363730	10.3892/mmr.2018.8458	Mol Med Rep	2018	The roles of TRIO and F-actin-binding protein in glioblastoma cells	TRIO and F-actin-binding protein (TrioBP), which was initially discovered as a binding partner of Trio and F-actin, is a critical factor associated with hearing loss in humans. However, the function of TrioBP in cancer has not been investigated. In the present study, TrioBP expression was indicated to be highly elevated in U87-MG and U343-MG cells. Furthermore, the TrioBP mRNA expression level wa…	TrioBP; cytoskeleton; glioma; biomarker	TRIOBP	TrioBP	TRIO and F-actin-binding protein (TrioBP), which was initially discovered as a binding partner of Trio and F-actin, is a critical factor associated with hearing loss in humans. TrioBP expression is increased in glioblastoma cell lines and in patients with glioma, suggesting that TrioBP has potential as a diagnostic marker or therapeutic agent for glioma.	Protein Biomarker	NA	Diagnositic,Therapeutic	Tier 3, Biomarker is validated in pre-clinical research	Korea	NA	NA	NA	NA	NA	NA	Cell lines	Immunoblot analysis,qRT-PCR	NA	NA	1. TrioBP expression was indicated to be highly elevated in U87-MG and U343-MG cells; 2. The TrioBP mRNA expression level was markedly increased in U87-MG and U251-MG cells compared with that in cerebral cortex cells,as determined by deep sequencing; 3. Comprehensive analysis of a public TCGA dataset confirmed that TrioBP expression is elevated in patients with glioblastoma; 4. TrioBP expression …	Glioblastoma	Glioblastoma	Glioblastoma / Astrocytoma	NA	NA	NA	NA
20448330	10.3233/CLO-2010-0524	Cell Oncol	2010	NFAT and AP1 are essential for the expression of a glioblastoma multiforme related IL-13Ra2 transcript	Background: IL-13Ra2 is overexpressed by gliomas but not by normal tissue. However, the molecular basis for IL- 13Ra2 overexpression in gliomas is unknown. Methods: In the present study we have investigated the regulatory mechanisms that are responsible for the expression of IL-13Ra2 with mutation analysis, quantitative RT-PCR, Flow cytometry analysis, transcription factor binding assay and Elisa…	IL-13Ra2; promoter; NFAT; AP1; glioblasma multiforme	JUN; FOS	NFAT; AP1	Expression of this transcript results in the production of a secreted form of IL-13Ra2 and thus may have the potential to be used as a diagnostic biomarker for GBM patients.	Protein Biomarker	NA	Diagnositic	Tier 3, Biomarker is validated in pre-clinical research	China	NA	NA	NA	NA	NA	NA	Tissue	qRT-PCR	NA	IL-13Ra2	1. IL-13Ra2 is overexpressed by gliomas but not by normal tissue; 2. Transcription factors NFAT and AP1 (C-fos and C-jun) can bind consensus sequences in the GBM related IL-13Ra2 promoter; 3. Transcription factors NFAT and AP1 are necessary and essential for the expression of this GBM related transcript, and are responsible for the high level of expression of IL-13Ra2 in GBM; 4. Expression of thi…	Glioblastoma	Glioblastoma	Glioblastoma / Astrocytoma	NA	NA	NA	NA
17431671	10.1007/s00428-007-0394-7	Virchows Arch	2007	Predominant expression of OLIG2 over ID2 in oligodendroglial tumors	OLIG2 is a basic helix-loop-helix transcription factor regulating the generation of oligodendrocytes from neural progenitor cells, and the function of OLIG2 is inhibited posttranslationally through the interaction with ID2. This study aims to examine if the analysis of OLIG2 and ID2 expression in glioma tissues helps the differential diagnosis of chemosensitive oligodendroglial tumors from astroc…	OLIG2; ID2; Oligodendroglioma; CGH; 1p	OLIG2	OLIG2	OLIG2 is a basic helix-loop-helix transcription factor regulating the generation of oligodendrocytes from neural progenitor cells, and the function of OLIG2 is inhibited posttranslationally through the interaction with ID2.	Protein Biomarker	NA	Diagnositic	Tier 3, Biomarker is validated in pre-clinical research	Japan	39	NA	NA	NA	NA	1,2,3,4	Tissue	Immunohistochemistry,qRT-PCR	NA	NA	1. OLIG2 expression was predominant over ID2 expression in oligodendroglial tumors; 2. ID2 expression was predominant over OLIG2 expression in astrocytic tumors; 3. Gliomas with loss on chromosome 1p, which is closely associated with chemosensitivity, also showed the predominant expression of OLIG2 over ID2; 4. The relative expression level of OLIG2 to ID2 can be a useful screening for oligodendr…	Oligodendroglioma	Oligodendroglioma,Anaplastic Oligodendroglioma	Glioma	NA	NA	NA	NA
11284014	NA	Glia	2001	Expression of the neural RNA-binding protein Musashi1 in human gliomas	Tumor cells arising from a particular tissue may exhibit the same gene expression patterns as their precursor cells. To test this proposition, we have analyzed the expression of a neural RNA-binding protein, Musashi1, in primary human central nervous system (CNS) tumors. In rodents, Musashi1 is expressed predominantly in proliferating multipotent neural precursor cells, but not in newly generated…	central nervous system; brain tumor; expression; malignancy; proliferative activity	MSI1	Musashi1	These results suggest that primary CNS tumors may share gene expression patterns with primitive, undifferentiated CNS cells and that Musashi1 may be a useful marker for the diagnosis of CNS tumors.	Protein Biomarker	NA	Diagnositic	Tier 3, Biomarker is validated in pre-clinical research	Japan	32	NA	NA	NA	NA	1,2,3,4	Tissue	RT-PCR,Westen Blot,Immunohistochemistry	NA	NA	1. The Musashi1 expression in gliomas was significantly higher than in normal brain, testis, or other cancers; 2. The elevated expression of Musashi1 in gliomas compared to normal brain tissue was similar to the results described above obtained by RT-PCR; 3. Glioblastomas, the most malignant form of glioma, showed higher Musashi1 expression than less malignant gliomas by immunohistochemical analy…	Glioma	Glioblastoma,Anaplastic Astrocytoma,Diffuse Astrocytoma	Glioma	NA	NA	NA	NA
29108264	NA	Oncotarget	2017	lncRNAs PVT1 and HAR1A are prognosis biomarkers and indicate therapy outcome for diffuse glioma patients	Diffuse gliomas are well known malignant brain tumors. Long non-coding RNAs (lncRNAs), a type of RNA transcript with more than 200 nucleotides, involve in tumorigenesis and development of various cancers. This study focused on identifying differentially expressed lncRNAs in gliomas based on gene expression profiling, and chose certain lncRNAs PVT1, CYTOR, HAR1A and MIAT, which changed with signif…	PVT1; HAR1A; prognosis biomarker; therapy outcome; diffuse glioma	PVT1; HAR1A	PVT1; HAR1A	These results implied that these four lncRNAs might play important role in diffuse gliomas progression, particularly, PVT1 and HAR1A could be explored as promising biomarkers for diagnosis, prognosis and target therapy of diffuse gliomas.	RNA Biomarker	lncRNA	Diagnositic,Prognostic,Therapeutic	Tier 3, Biomarker is validated in pre-clinical research	China	98	35	29	NA	NA	2,3,4	Tissue	qRT-PCR	PVT1 HAR1A	NA	1. Further analysis of TCGA and GEO data revealed that the expressions of PVT1 and CYTOR were up-regulated, while HAR1A and MIAT expressions were downregulated in gliomas; 2. Their expression patterns were validated in an independent cohort containing 98 glioma specimens and 12 non-tumor tissue controls; 3. High expression of PVT1 and CYTOR as well as low HAR1A and MIAT expression were associated…	Diffuse Glioma	Diffuse glioma	Glioma	NA	NA	NA	NA
30808902	NA	Sci Rep	2019	Serum biomarkers identifcation by iTRAQ and verifcation by MRM: S100A8/S100A9 levels predict tumor-stroma involvement and prognosis in Glioblastoma	Despite advances in biology and treatment modalities, the prognosis of glioblastoma (GBM) remains poor. Serum refects disease macroenvironment and thus provides a less invasive means to diagnose and monitor a diseased condition. By employing 4-plex iTRAQ methodology, we identifed 40 proteins with diferential abundance in GBM sera. The high abundance of serum S100A8/S100A9 was verifed by multiple …	S100A8/S100A9; Serum biomarkers;glioblastoma	S100A8; S100A9	S100A8/S100A9	We have discovered GBM serum marker by iTRAQ and verifed by MRM. We also demonstrate interplay between tumor micro and macroenvironment and identifed S100A8 as a potential marker with diagnostic and prognostic value in GBM.	Protein Biomarker	NA	Diagnositic,Prognostic	Tier 3, Biomarker is validated in pre-clinical research	India	NA	NA	NA	NA	NA	NA	Serum	ELISA	NA	NA	1. Transcript levels of S100A8/S100A9 were found to be independent poor prognostic indicators in GBM; 2. Medium levels of pre-operative and three-month post-operative follow-up serum S100A8 levels predicted poor prognosis in GBM patients who lived beyond median survival; 3. In vitro experiments showed that recombinant S100A8/S100A9 proteins promoted integrin signalling dependent glioma cell migra…	Glioblastoma	Glioblastoma	Glioblastoma / Astrocytoma	NA	NA	0.888	S100A8 levels produced high area-under-curve (AUC) value of 0.888 (p<0.0001), thus demonstrating the discriminatory power of S100A8. The group with the medium level of serum S100A8 showed worst prognosis (median survival 19 months) compared to groups with low and high levels of serum S100A8 (median survival 53 and 37 months respectively).
21950922	10.1117/1.3622754	J Biomed Opt	2011	Protoporphyrin IX fluorescence contrast in invasive glioblastomas is linearly correlated with Gd enhanced magnetic resonance image contrast but has higher diagnostic accuracy	The sensitivity and specifificity of in vivo magnetic resonance (MR) imaging is compared with production of protoporphyrin IX (PpIX), determined ex vivo, in a diffusely infifiltrating glioma. A human glioma transfected with green flfluorescent protein, displaying diffuse, infifiltrative growth, was implanted intracranially in athymic nude mice. Image contrast from corresponding regions of interes…	protoporphyrin IX; aminolevulinic acid; glioblastoma; fluorescence-guided resection; magnetic resonance imaging	NA	Protoporphyrin IX (PpIX)	This study indicates that gadolinium contrast enhanced MR images can predict the presence of diffuse tumors, but PpIX fluorescence is a better predictor regardless of tumor vascularity.	Imageological Biomarker	NA	Diagnositic	Tier 3, Biomarker is validated in pre-clinical research	Germany	NA	NA	NA	NA	NA	NA	Image	MRI	NA	NA	1. Protoporphyrin IX fluorescence contrast in invasive glioblastomas is linearly correlated with Gd enhanced magnetic resonance image contrast but has higher diagnostic accuracy; 2. This study shows that both in vivo standard gadolinium contrast enhanced and absolute T2 MR images can positively predict the presence of diffuse gliomas, however, ex vivo PpIX fluorescence accomplishes the same feat …	Glioblastoma	Glioblastoma	Glioblastoma / Astrocytoma	0.89	1	0.95	NA
24652828	10.2967/jnumed.113.125500	J Nucl Med	2014	Value of 18F-3,4-Dihydroxyphenylalanine PET/MR Image Fusion in Pediatric Supratentorial Inﬁltrative Astrocytomas: A Prospective Pilot Study	Inﬁltrative astrocytomas (IAs) represent a group of astrocytic gliomas ranging from low-grade to highly malignant, characterized by diffuse invasion of the brain parenchyma. When compared with their adult counterpart, pediatric IAs may be considered biologically distinct entities; nevertheless, similarly to those in adults they represent a complex oncologic challenge. The aim of this study was to…	18F-DOPA PET; pediatric; brain tumor; MRI	NA	18F-DOPA	Our results indicate that 18F-DOPA PET/MR imagefusion may be a reliable imaging biomarker of pediatric infiltrative astrocytomas (IAs).	Imageological Biomarker	NA	Diagnositic,Therapeutic,Predictive	Tier 3, Biomarker is validated in pre-clinical research	Italy	13	8	5	NA	NA	1,2,3,4	Image	PET/MR	NA	NA	1. The 18F-DOPA uptake pattern was heterogeneous in all positive scans (9/13), revealing metabolic heterogeneities within each tumor; 2. Significant differences in terms of 18F-DOPA uptake were found between low- and high-grade lesions (P < 0.05); 3. The diagnostic and therapeutic contribution of 18F-DOPA PET/MR image fusion was relevant in 9 of 13 patients (69%); 4. 18F-DOPA uptake correlated si…	Infiltrative Astrocytoma	Infiltrative Astrocytoma	Astrocytoma	NA	NA	NA	NA
30985412	10.1097/RLU.0000000000002577	Clin Nucl Med	2019	Comparison of L-Methyl-11C-Methionine PET With Magnetic Resonance Spectroscopy in Detecting Newly Diagnosed Glioma	Amino acid PET and magnetic resonance spectroscopy (MRS) are at the forefront of noninvasive imaging techniques used for detection and subtyping of glioma-suspicious lesions. In this pilot study, we compare L-methyl-11C-methionine PET and MRS for their ability to predict glioma subtypes. Nineteen patients with histologically, confirmed newly diagnosed glioma underwent preoperative L-methyl-11C-me…	advanced neuroimaging, glioma, methionine PET,MR spectroscopy, PET/MRI	NA	Maximum tumor-to-brain ratio (TBRmax); Creatine, Choline; N-acetyl aspartate peaks	L-Methyl-11C-methionine PET and MRS bear limited poten tial in glioma subgrouping,L-Methyl-11C-methionine PET appears to be superior in differentiating IDH status, whereas MRS is more helpful in glioma subgrouping.	Imageological Biomarker	NA	Diagnositic	Tier 3, Biomarker is validated in pre-clinical research	Italy	19	NA	NA	NA	NA	2,3	Image	MRI	NA	NA	1. Maximum tumor-to-brain ratio was highest in glioblastoma patients (4.18) followed by patients with IDH wild-type grade II and III glioma (3.41); 2. The latter TBRmax values were higher compared with those in patients with IDH-mutant grade II/III glioma without 1p/19q codeletion (1.95) and in patients with IDH-mutant 1p/19q codeleted grade II and III glioma (2.79); 3. Magnetic resonance spectro…	Glioma	Glioma	Glioma	NA	NA	0.68	The ROC curve analysis showed, with all spectroscopy markers (choline, creatine, and NAA) taken into account, an AUC of 0.68 with regard to their potential in the classification of the 4 glioma subgroups and an AUC of 0.58 concerning their potential in the classification of the 2 IDH divisions.
31492588	10.1016/j.retram.2019.08.003	Curr Res Transl Med	2019	Expression and clinical significance of CPS1 in glioblastoma multiforme	Carbamoyl phosphate synthetase-1 (CPS1), the first rate-limiting mitochondrial enzyme in the urea cycle, regulates proliferation and differentiation during tumor progression. However, the detailed function of CPS1 in glioblastoma Multiforme (GBM) is still unclear. Here, we highlight mechanisms for CPS1 upregulation and the effects of upregulated CPS1 on GBM tumorigenesis. The transcriptome data f…	CPS1; Glioblastoma multiforme; TCGA; Diagnositic	CPS1	CPS1	Our work fully demonstrated that CPS1 expression was upregulated in GBM and this gene could be used as a potential diagnostic and prognosis indicator for GBM.	Protein Biomarker	NA	Diagnositic,Prognostic	Tier 3, Biomarker is validated in pre-clinical research	China	113	64	49	NA	NA	NA	Tissue	qRT-PCR	NA	NA	1. The transcriptome data from several public databases, such as Oncomine and GEPIA, revealed that CPS1 transcriptional level was significantly upregulated in GBM tissues and cells; 2. CPS1 was hypomethylated in GBM tissues; 3. The Wanderer database, linked to the Cancer Genome Atlas (TCGA), showed the association between CPS1 expression or its methylation values and the clinicopathological param…	Glioblastoma	Glioblastoma	Glioblastoma / Astrocytoma	NA	NA	NA	NA
29620180	10.3892/mmr.2018.8796	Mol Med Rep	2017	A study on the correlation between STAT-1 and mutant p53 expression in glioma	Glioma is the most common primary brain tumor in adults and the second most common malignant tumor in children. Aberrant expression of signal transducer and activator of transcription 1 (STAT-1) and p53 are known to affect the occurrence and progression of malignant tumors. The aim of the present study was to investigate the expression of STAT-1 and mutant p53 gene, as well as their correlation, …	STAT-1; p53; glioma; correlation; prognosis	STAT1; TP53	STAT1; p53	STAT-1 has been identified as a tumor-inhibiting factor, and reduced STAT-1 expression is associated with the occurrence and progression of malignant tumors.Wild-type p53 has been well recognized as a tumor suppressor gene, and p53 is the most frequently mutated gene in human cancer.	Protein Biomarker	NA	Diagnositic,Therapeutic,Predictive	Tier 3, Biomarker is validated in pre-clinical research	China	60	35	25	NA	NA	1,2,3,4	Tissue	Immunohistochemistry	NA	NA	1. The mean expression of STAT-1 in glioma was significantly lower compared with normal brain tissue (P<0.05). However, there was no significant difference in the STAT-1 positive expression rate between the two groups (χ2=1.38, P>0.05); 2. The expression score (P<0.05) and positive expression rate (χ2=31.27, P<0.05) of mutant p53 in glioma was significantly higher compared with those in normal br…	Glioma	Glioma	Glioma	NA	NA	NA	NA
16619508	0250-7005/2006 $2.00+.40	Anticancer Res	2006	Minichromosome Maintenance Protein 7: A Reliable Tool for Glioblastoma Proliferation Index	At present there is increasing evidence concerning the value of minichromosome maintenance (MCM) protein expression as a novel indicator of proliferation. In the present study, 15 glioblastoma samples, classified according to WHO, were analysed to evaluate the expression of the principal proliferation markers. The samples examined were subdivided into 2 cytological subsets, small cell (SC) or mul…	Glioblastoma; MCM7; cell cycle; proliferation index	MCM7	MCM7	These results suggest that the cell cycle-associated proteins MCM are not only useful markers of proliferation, but also valid aids for diagnosis in cerebral glioblastoma.	Protein Biomarker	NA	Diagnositic	Tier 3, Biomarker is validated in pre-clinical research	Italy	10	NA	NA	NA	NA	NA	Tissue	Immunohistochemistry	NA	NA	1. MCM7 detected more cells in the cycle than Ki67 and PCNA and all cases of small cell (SC) glioblastoma, the most aggressive subset, displayed a significant increase of MCM7-stained nuclei versus those stained with Ki67; 2. Cell cycle-associated proteins MCM are not only useful markers of proliferation, but also valid aids for diagnosis in cerebral glioblastoma;	Glioblastoma	Glioblastoma	Glioblastoma / Astrocytoma	NA	NA	NA	The MCM7 LI (the labelling index) was significantly higher (p<0.05) than the Ki67 LI in 9 samples out of 15 (7 patients out of 10).
28938636	NA	Oncotarget	2017	PATZ1 is a new prognostic marker of glioblastoma associated with the stem-like phenotype and enriched in the proneural subtype	Glioblastoma (GBM), the most malignant of the brain tumors, has been classified on the basis of molecular signature into four subtypes: classical, mesenchymal, proneural and neural, among which the mesenchymal and proneural subtypes have the shortest and longest survival, respectively. Here we show that the transcription factor PATZ1 gene is upregulated in gliomas compared to normal brain and, am…	glioma; glioma stem cells; PATZ1; tumor heterogeneity; biomarker	PATZ1	PATZ1	Overall these findings support a central role of PATZ1 in regulating malignancy of GBM.	Protein Biomarker	NA	Diagnositic,Prognostic	Tier 3, Biomarker is validated in pre-clinical research	Italy	45	30	15	NA	NA	NA	Tissue	Immunohistochemistry,qRT-PCR	NA	CXCR4	1. PATZ1 is expressed in human gliomas and is enriched in the proneural subtype; 2. PATZ1 is preferentially expressed in glioma stem cells; 3. Survival analysis demonstrated that PATZ1 lower levels informed poor prognosis in GBM and, specifically, in the proneural subgroup, suggesting it may serve a role as diagnostic and prognostic biomarker for intra-subtype heterogeneity of proneural GBM; 4. P…	Glioblastoma	Glioblastoma	Glioblastoma / Astrocytoma	NA	NA	NA	We showed in our local cohort of gliomas, that patients with low PATZ1 score (0/+) had a worse overall survival (OS) than patients with high PATZ1 score (++/+++) (HR = 2.525, 95% CI = 1.208-5.280, p = 0.0138)
31807116	10.1186/s12935-019-1017-5	Cancer Cell Int	2019	MicroRNA-346 inhibits the growth of glioma by directly targeting NFIB	Background: Glioma is considered one of the most common tumors and has a poor prognosis. Recently, microRNAs (miRNAs) have been reported to be strongly linked to various human tumors including glioma. In this study, we inves tigated a new anticancer miRNA, miR-346, to determine the efects and mechanism of miR-346 and its downstream target gene NFIB on tumors.Methods: Lentivirus transfection, real…	Glioma; miR-346; NFIB; Proliferation	MIR346	miR-346	MiR-346 inhibited the growth of glioma cells by targeting NFIB and may be a new prognostic and diag nostic biomarker for glioma.	RNA Biomarker	miRNA	Diagnositic,Prognostic	Tier 3, Biomarker is validated in pre-clinical research	China	255	NA	NA	NA	NA	NA	Tissue	qRT-PCR,Fluorescence in situ hybridization (FISH)	NA	NFIB	1. MiR-346 is downregulated in human glioma tissues and cell lines; 2. MiR-346 overexpression suppresses cell proliferation; 3. NFIB is a direct target of miR-346 in glioma cells; 4. MiR-346 inhibits the proliferation of glioma cells in an NFIB-dependent manner; 5. MiR-346 overexpression inhibits tumor growth in vivo;	Glioma	Glioma	Glioma	NA	NA	NA	NA
25311315	NA	Int J Cancer	2014	Dynamic 18F-FET PET in suspected WHO grade II gliomas deﬁnes distinct biological subgroups with different clinical courses	In suspected grade II gliomas, three distinct patterns of time-activity curves (TAC) on O-(2-[18F]fluoroethyl)-1-tyrosine (18F-FET) positron emission tomography (PET) have been delineated (i) increasing TAC homogeneously throughout the tumor, and decreasing TAC, (ii) either homogeneously throughout the tumor or (iii) only focally within otherwise increasing TAC patterns. Increasing TAC was associ…	18F-FET PET; low-grade glioma; prognosis; imaging;grading	NA	Dynamic 18F-FET PET	Dynamic 18F-FET PET might be an important and independent imaging biomarker for patients with suspected WHO grade II gliomas and offers perspectives for stratified diagnostic and therapeutic strategies.	Imageological Biomarker	NA	Diagnositic,Prognostic,Therapeutic	Tier 3, Biomarker is validated in pre-clinical research	Germany	98	56	42	NA	NA	1,2,3,4	Image	MRI	NA	NA	1. Homogeneous increasing, focal decreasing and homogeneous decreasing TAC were seen in 51, 19 and 28 patients; 2. The corresponding 1-year (2-years) PFS were 92% (85%), 89% (51%) and 50% (28%; p 5 0.002); 3. IDH1/2 mutations were more frequent in tumors with homogeneous increasing (90%) and focal decreasing (79%) TAC, but were rare in those exhibiting homogeneous decreasing TAC (25%; p < 0.001);…	WHO grade II gliomas	LGG	Glioma	NA	NA	NA	NA
28887715	10.1007/s10014-017-0300-1	Brain Tumor Pathol	2017	Tissue microarray analysis for epithelial membrane protein-2 as a novel biomarker for gliomas	Epithelial membrane protein-2 (EMP2) expression is noted in many human cancers. We evaluated EMP2as a biomarker in gliomas. A large tissue microarray of lower grade glioma (WHO grades II -II, n= 19 patients)and glioblastoma (GBM) (WHO grade IV,n = 50 patients)was stained for EMP2. EMP2 expression was dichotomized to low or high expression scores and correlated with clinical data. The mean EMP2 ex…	Biomarker; Epithelial membrane protein-2; Glioblastoma; Prognosis; Glioma	EMP2	EMP2	EMP2 may have use as a molecular target for the diagnosisand treatment of gliomas.	Protein Biomarker	NA	Diagnositic,Therapeutic	Tier 3, Biomarker is validated in pre-clinical research	USA	69	43	28	NA	50.03±15.86	1,2,3,4	Tissue	Immunohistochemistry	NA	NA	1. The mean EMP2 expression was 1.68 in lower grade gliomas versus 2.20 in GBMs (P = 0.01); 2. The percentage of samples with high EMP2 expression was greater in GBMs than lower grade gliomas (90.0 vs. 52.6%, P = 0.001); 3. No significant difference was found between median survival among patients with GBM tumors exhibiting high EMP2 expression and survival of those with low EMP2 expression (8.38…	Glioma	LGG,Glioblastoma	Glioma	NA	NA	NA	NA
30277536	NA	Neuro Oncol	2018	Combined Iron Oxide Nanoparticle Ferumoxytoland Gadolinium Contrast Enhanced MRI Defines Glioblastoma Pseudo-progression	Background: Noninvasively differentiating therapy-inducedpseudo-progression from recurrent disease in patients with glioblastoma is prospectively difficult due to the current lack of a biologically specific imaging metric.Ferumoxytol iron oxide nanoparticle MRI contrast characterizes innate immunity mediated neuro inflammation; therefore, we hypothesized that combined ferum oxytoland gadolinium e…	Glioblastoma; RANO; Macrophage; Ferumoxytol; Pseudo-progression	NA	Ferumoxytol to gadolinium contrast mismatch ratios	Ferumoxytol to gadolinium contrast mismatch ratiosarea MRI biomarker for the diagnosisof pseudo-progression in patients with glioblastoma.Thismay be due to the unique characterizationof therapy-induced neuroinflammation.	Imageological Biomarker	NA	Diagnositic,Therapeutic	Tier 3, Biomarker is validated in pre-clinical research	USA	46	34	12	56	56 ± 14	4	Image	MRI	NA	NA	1. With the development of pseudo-progression we observed a significantly elevated mismatch ratio when compared to disease recurrence (P< 0.01) within IDH-1 wild type patients; 2. Patients with IDH-1 mutation demonstrated significantly reduced mismatch ratio with the development of pseudoprogression when compared to disease recurrence (P< 0.01); 3. Receiver operator curve analysis demonstrated 10…	Glioblastoma	Glioblastoma Pseudo-progression	Glioblastoma / Astrocytoma	1	1	NA	Receiver operating characteristic curve analysis identified contrast enhancement mismatch threshold values of 0.56 for IDH-1 wild type and -0.89 for IDH-1 mutated patients as optimal cutoff values for the diagnosis of pseudoprogression (100% sensitivity and specificity in this cohort)
28425046	10.1007/s11060-017-2425-9	J Neurooncol	2017	MiR-198 enhances temozolomide sensitivity in glioblastoma by targeting MGMT	Glioblastoma is one of the most frequent and aggressive brain tumors. Accumulating evidence indicates that microRNAs are involved in glioma proliferation, invasion and drug resistance. Previous studies showed that miR-198 is downregulated in glioblastoma. However, the function of miR-198 in glioblastoma is still unclear. In this study, we report that miR-198 levels were greatly downregulated in g…	Glioblastoma; Temozolomide resistance; miR-198; MGMT	MIR198	miR-198	MiR-198 induces chemosensitivity in glioblastoma by targeting MGMT and that miR-198 may be used as a new diagnostic marker and therapeutic target for glioblastoma in the future.	RNA Biomarker	miRNA	Diagnositic,Prognostic	Tier 3, Biomarker is validated in pre-clinical research	China	30	18	12	49.6	49.6(21-67)	2,3,4	Tissue	qRT-PCR	NA	MGMT	1. MiR-198 levels were greatly downregulated in glioblastoma specimens and decreased expression of miR-198 was associated with poor prognosis in patients with glioblastoma; 2. Overexpression of miR-198 increased chemosensitivity to temozolomide in vitro and in vivo; 3. O6-methylguanine-DNA methyltransferase (MGMT) was identified as a direct target of miR-198, and miR-198 overexpression prevented …	Glioblastoma	Glioblastoma	Glioblastoma / Astrocytoma	NA	NA	NA	NA
29476310	10.1007/s11060-018-2809-5	J Neurooncol	2018	Anti-differentiation non-coding RNA,ANCR, is differentially expressed in different types of brain tumor	Long non-coding RNAs (lncRNAs) are important modulators of various cellular and molecular events, including cancer-associated pathways. The Anti-differentiation ncRNA (ANCR) is a key regulator of keratinocyte differentiation, where it expression is necessary to maintain epidermal progenitor's cells. Herein, we investigated the expression pattern of ANCR in the course of neural differentiation. Mo…	ANCR; Brain tumors; LncRNAs; Tumor marker	DANCR	ANCR	ANCR may play a role in glioma genesis and that it could be considered as a potential diagnostic and therapeutic target to combat brain cancers.	RNA Biomarker	lncRNA	Diagnositic,Therapeutic	Tier 3, Biomarker is validated in pre-clinical research	Iran	35	23	12	NA	NA	NA	Tissue	qRT-PCR	NA	NA	1. Our qRT-PCR results revealed a significant upregulation of ANCR in more malignant and less differentiated types of brain tumors (P=0.03); 2. This data was in accordance with down regulation of ANCR during neural differentiation; 3. ANCR suppression caused an elevation in apoptosis rate, as well as a G1 cell cycle arrest in glioblastoma cell line;	Glioma	Glioma	Glioma	NA	NA	NA	NA
27050560	10.1080/00207454.2016.1175441	Int J Neurosci	2016	Overexpression of interleukin-33 is associated with poor prognosis of patients with glioma	Interleukin-33 (IL-33) has shown diagnostic and prognostic values in multiple human cancers. However, there is little knowledge on the role of IL-33 in human gliomas and its association with disease prognosis. This study aimed to evaluate the value of IL-33 in the prognosis of glioma patients.The expression of IL-33 was determined and compared in surgical specimens from 86 glioma patients and 16 …	glioma; interleukin-33 (IL-33); prognosis	IL33	IL-33	IL-33 may be a promising biomarker for the detection of gliomas, and IL-33 expression is useful for predicting the prognosis of the disease.	Protein Biomarker	NA	Diagnositic,Prognostic	Tier 3, Biomarker is validated in pre-clinical research	China	86	44	42	47	47(21-69)	1,2,3,4	Tissue	Immunohistochemistry,qRT-PCR	NA	NA	1. IL-33 may be a promising biomarker for the detection of gliomas, and IL-33 expression is useful for predicting the prognosis of the disease; 2. IL-33 protein was highly expressed in 54.65% (47/86) of glioma tissues, while a small amount of IL-33 protein was detected in all normal brain tissues; 3. IL-33 up-regulation predicts poor prognosis in glioma patients; 4. A high IL-33 expression was si…	Glioma	Glioma	Glioma	NA	NA	NA	Higher IL-33 mRNA expression in glioma tissues than in normal brain tissue (P< 0.001), and significantly higher IL-33 mRNA expression was detected in both low- and high-grade glioma tissues relative to normal brain tissues (P< 0.001)
29333924	10.1080/15384047.2018.1423924	Cancer Biol Ther	2018	Dynamic MR imaging for functional vascularization depends on tissue factor signaling in glioblastoma	Glomeruloid vascular proliferation (GVP) is a diagnostic hallmark and links to aggressive behavior, therapy resistance and poor prognosis in glioblastoma (GBM). It lacks clinical approaches to predict and monitor its formation and dynamic change. Yet the mechanism of GVPs also remains largely unknown. Using an in situ GBM xenograft mouse model, combined clinical MRI images of pre-surgery tumor an…	Magnetic Resonance Imaging; Glomeruloid Vascular Proliferations; Tissue Factor; Glioblastoma; Biomarker	NA	Glomeruloid vascular proliferation (GVP)	Glomeruloid vascular proliferation (GVP) is a diagnostic hallmark and links to aggressive behavior, therapy resistance and poor prognosis in glioblastoma (GBM).	Imageological Biomarker	NA	Diagnositic	Tier 3, Biomarker is validated in pre-clinical research	China	58	29	27	56	56(20-79)	NA	Image	MRI	NA	PAR2/HB-EGF-dependent	1. Inhibition of tissue factor (TF) decreased GVPs in Mouse GBM xenograft model; 2. TF shRNA reduced microvascular area and diameter, other than bevacizumab; 3. TF dominantly functions via PAR2/HB-EGF-dependent activation under hypoxia in endothelial cells (ECs), resulting in a reduction of GVPs and cancer cells invasion; 4. TF expression strongly correlated to GVPs and microvascular area (MVA) i…	Glioblastoma	Glioblastoma	Glioblastoma / Astrocytoma	NA	NA	NA	NA
28534372	NA	J BUON	2017	Serum expression level of miR-504 can differentiate betwee glioblastoma multiforme and solitary brain metastasis of non-small cell lung carcinoma	Purpose: Gliomas are the most common primary intracranial tumors of the central nervous system (CNS), accounting for about one third of all brain tumors. Glioblastoma multiforme (GBM) is the aggressive grade IV glioma with survival as low as 2-5% in the second year post-diagnosis, hence necessitating efficient diagnostic markers. More than 50% of the non-small cell lung cancer (NSCLC) brain metas…	brain metastasis; glioblastoma multiforme; miRs; non-small cell lung carcinoma; serum biomarkers	MIR504	miR-504	Serum expression level of miR-504 is a reliable biomarker to be used for differentiating primary GBM from solitary brain metastasis of NSCLC.	RNA Biomarker	miRNA	Diagnositic	Tier 3, Biomarker is validated in pre-clinical research	China	49	28	21	NA	NA	1,2,3,4	Serum	qRT-PCR	NA	NA	1. Serum expression level of miR-504 is a reliable biomarker to be used for differentiating primary GBM from solitary brain metastasis of NSCLC; 2. High sensitivity (100%) and specificity (88.89%) of using miR-504 serum expression as differential diagnostic test; 3. MiR-504 inhibits cell proliferation and promotes apoptosis in human glioma and its downregulation is associated poor prognosis in hi…	Glioblastoma	Glioblastoma	Glioblastoma / Astrocytoma	1	0.8889	0.986	ROC curve analysis revealed the utility of miR-504 serum expression level as reliable test to differ- entiate patients with primary GBM from those with sol- itary brain metastasis of NSCLC (AUC value 0.986, 95% CI: 0.928-1.00, sensitivity: 100%, specificity: 88.89%).
27441955	10.3109/1354750X.2016.1139001	Biomarkers	2016	Diagnostic significance of suppressor of cytokine signalling 3 (SOCS3) methylation and its correlation with IDH1 mutation in Chinese glioma patients	Context. Epigenetic alterations in suppressor of cytokine signalling 3 (SOCS3) have been suggested as a potential biomarker in glioma. Objective:To investigate whether S0Cs3 methylation could act as a biomarker for glioma grading and prognosis Materials and methods: Glioma samples were evaluated by pyrosequencing and quantitative reverse transcription-polymerase chain reaction (qRTPCR). Results: …	Biomarker; glioma; IDH1mutation; pyrosequencing; SOCS3 methylation	SOCS3	SOCS3 methylation	SOCS3 methylation is a potential biomarker for grading and prognosis in human glioma.	Epigenic Biomarker	NA	Diagnositic,Prognostic	Tier 3, Biomarker is validated in pre-clinical research	China	51	27	24	NA	NA	2,3,4	Tissue	qRT-PCR	NA	NA	1. SOCS3 methylation is a potential biomarker for grading and prognosis in human glioma; 2. SOCS3 has been shown to function as a tumour suppressor by negatively regulating the Janus kinase signal transducer and activator of transcription (IAK-STAT) signalling pathway; 3. The IDH1 R132H mutation was significantly correlated with SOCS3 promoter methylation; 4. SOCS3 promoter hypcrmethylation was m…	Glioma	Anaplastic Astrocytomas,Anaplastic Oligoastrocytoma,Anaplastic oligoastrocytoma,Oligoastrocytomas,Glioblastoma	Glioma	NA	NA	NA	SOCS3 promoter methylation was also analysed according to grade, the methylation levels differed significantly between the WHO grade IV and III cohorts (p= 0.04), whereas there was no significance difference between the WHO IV and II cohorts (p= 0.06).
22855183	10.1007/s12094-012-0900-5	Clin Transl Oncol	2012	Co-expression of MMP-14 and MMP-19 predicts poor survival in human glioma	Aim Matrix metalloproteinase (MMP)-14 and MMP-19 have been demonstrated to play an important role in the development of human gliomas. However, their prognostic values are not clear. The aim of this study was to investi gate whether co-expression of MMP-14 and MMP-19 has prognostic relevance in human gliomas. Methods Immunohistochemistry and western blot were used to investigate the expression of…	Matrix metalloproteinase-14; Matrix metalloproteinase-19; Glioma; Immunohistochemistry; Western blot; Co-expression; Prognosis	MMP14; MMP19	MMP-14; MMP-19	These findings indicated for the first time that the co-expression of MMP-14 and MMP-19 is significantly correlated with prognosis in glioma patients, suggesting that the co-expression of these proteins may be used as both an early diagnostic and independent prognostic marker.	Protein Biomarker	NA	Diagnositic,Prognostic	Tier 3, Biomarker is validated in pre-clinical research	China	128	76	52	NA	42(12-71)	1,2,3,4	Tissue	Immunohistochemistry,Western Blot	NA	NA	1. Co-expression of MMP-14 and MMP-19 predicts poor survival in human glioma; 2. These findings indicated for the first time that the co-expression of MMP-14 and MMP-19 is significantly correlated with prognosis in glioma patients, suggesting that the co-expression of these proteins may be used as both an early diagnostic and independent prognostic marker;	Glioma	Pilocytic Astrocytomas,Diffuse Astrocytomas,Anaplasia Astrocytomas,Glioblastomas	Glioma	NA	NA	NA	The expression levels of MMP-14 and MMP-19 proteins in glioma tissues were both significantly higher (both P<0.001) than those in non-neoplastic brain tissues according to the immunohistochemistry analysis, which was confirmed by the western blot analysis. The co-expression of MMP-14 and MMP-19 was additively and more significantly (P = 0.006) associated with adverse prognosis in patients with gl…
28423357	NA	Oncotarget	2017	MiR-29b inhibits the growth of glioma via MYCN dependent way	MiR-29b is widely involved in diverse cancers. We plan to study its role in glioma. The expression of miR-29b was detected by real-time polymerase chain reaction (PCR) and we found the expression of miR-29b was decreased in glioma. Cell proliferation was evaluated by cell counting kit (CCK8) and 5-Ethynyl-2'- deoxyuridine (EdU) and cell apoptosis was assayed with flow cytometry assay (FCA), which…	glioma; miR-29b; MYCN	MIR29B1; MIR29B2	miR-29b	As a conclusion, miR-29b inhibits the growth of glioma via MYCN dependent way and can be a biomarker for the diagnosis of glioma.	RNA Biomarker	miRNA	Diagnositic	Tier 3, Biomarker is validated in pre-clinical research	China	104	74	30	NA	NA	1,2,3,4	Tissue	qRT-PCR	NA	MYCN	1. Expression of miR-29b was decreased in glioma; 2. MiR-29b inhibits the proliferation and promotes the apoptosis of glioma cells; 3. MYCN is a direct target of miR-29b in glioma cells; 4. MiR-29b inhibits the proliferation of glioma cells via MYCN dependent way; 5. MiR-29b can be a biomarker for the diagnosis of glioma;	Glioma	Glioma	Glioma	NA	NA	NA	In normal brain tissues the expression of miR-29b exhibited observably high level, while in glioma samples (WHO I, II, III and IV), the levels of miR-29b were significantly down-regulated
31710121	10.1002/jcb.29560	J Cell Biochem	2019	NAMPT, GRN, and SERPINE1 signatureas predictor of disease progression and survival in gliomas	Adipose tissue is an important source of adipokines involved in anti‐ and proinflammatory effects. Their involvement in certain cancers such as breast and colon cancer is known but in gliomas it remains unexplored till date. The aim of this study was to assess the status of adipokines as prognostic markers of gliomas (low grade gliomas [LGG] and glioblastoma mutiforme [GBM]). Expression status (m…	adipokines; GBM; gliomas; GRN; LGG; NAMPT; prognosis; SERPINE1;TCGA	NAMPT; GRN; SERPINE1	NAMPT; GRN; SERPINE1	Adipokines constitute a family of factors produced by white adipose tissue (WAT) that acts as autocrine, paracrine, and endocrine hormones.	Protein Biomarker	NA	Diagnositic,Prognostic	Tier 3, Biomarker is validated in pre-clinical research	India	11	NA	NA	NA	NA	NA	Tissue	Immunohistochemistry,qRT-PCR	NA	NA	1. The levels of mRNA of NAMPT, APLN, GRN, SERPINE1, and CCL2 were significantly upregulated in both LGG and GBM; 2. Out of 11 adipokines studied, five adipokines namely NAMPT, GRN, SERPINE1, IL6, and CCL2 showed reduced OS for patients having higher mRNA expression in LGG; 3. In the clinicopathological analysis, mRNA expression status of five adipokines, namely NAMPT, GRN, IL6, SERPINE1, and CCL…	Glioma	LGG,Glioblastoma	Glioma	NA	NA	NA	NA
27314542	10.3171/2015.12.PEDS15448.	J Neurosurg Pediatr	2016	Using urinary bFGF and TIMP3 levels to predict the presence of juvenile pilocytic astrocytoma and establish a distinct biomarker signature	Objective The authors report the use of urinary biomarkers as a novel, noninvasive technique to detect juvenile pilocytic astrocytomas (JPAs), capable of distinguishing JPAs from other CNS diseases, including other brain tumors. Preliminary screening of an array of tumors implicated proteases (including matrix metalloproteinases [MMPs]) and their inhibitors (tissue inhibitors of metalloproteinase…	pilocytic astrocytoma; basic fibroblast growth factor; bFGF; tissue inhibitor of metalloproteinase 3; TIMP3; urinary biomarkers; oncology	FGF2; TIMP3	bFGF; TIMP3	This study identifies 2 urinary biomarkers—bFGF and TIMP3—that successfully detect one of the most common pediatric brain tumors with high accuracy.	Protein Biomarker	NA	Diagnositic	Tier 3, Biomarker is validated in pre-clinical research	USA	107	NA	NA	NA	NA	NA	Urine	ELISA	NA	NA	1. Using optimal urinary cutoff values of bFGF > 1.0 pg/μg and TIMP3 > 3.5 pg/μg, multiplexing bFGF and TIMP3 predicts juvenile pilocytic astrocytomas (JPAs) presence with 98% accuracy; 2. Multiplexing bFGF and MMP13 distinguishes JPA from other brain tumor subtypes with up to 98% accuracy; 3. Urinary biomarker expression correlated with both tumor immunohistochemistry and in vitro tumor levels; …	Pilocytic Astrocytoma	Pilocytic Astrocytomas	Astrocytoma	1	0.95	0.997	Regression modeling demonstrated urinary biomarkers can predict the presence of tumor with high specificity and sensitivity. A urinary bFGF value > 1.0 pg/μg was 6 times more likely to indicate the presence of JPA (AUC 0.914) and a urinary TIMP3 value > 3.5 pg/μg was 11 times more likely to indicate the presence of JPA from controls (AUC 0.911), independent of age and sex. Multiplexed bFGF and TI…
18383878	0250-7005/2008 $2.00+.40	Anticancer Res	2008	High Serum Level of Plasminogen Activator Inhibitor-1 Predicts Histological Grade of Intracerebral Gliomas	No serum marker is currently available for the diagnosis and treatment of gliomas. Plasminogen activator inhibitor-1 controls the proteolytic activity in cancer cells and cellular migration during angiogenesis. Patients and Methods: To verify the potential of PAI-1 as a serum marker for gliomas, the serum PAI-1 concentrations were measured by ELISA in 57 glioma patients and 34 healthy volunteers.…	Glioma; cancer; protease; plasminogen activator inhibitor-1 (PAI-1); serum marker	SERPINE1	Plasminogen Activator Inhibitor-1 (PAI-1)	These results suggest that the serum PAI-1 level can be a marker for the prediction of histological grade in intracerebral glioma.	Protein Biomarker	NA	Diagnositic,Predictive	Tier 3, Biomarker is validated in pre-clinical research	Japan	57	36	21	NA	NA	NA	Serum	ELISA	NA	NA	1. We found significantly higher serum levels in the patients with high-grade gliomas than in the healthy volunteers (p=0.0009, unpaired t-test) and those with low-grade tumors (p=0.0074); 2. Furthermore, high-grade glioma patients with a low serum level of PAI-1 survived significantly longer than those with high levels (p=0.0082); 3. Immunohistochemical analysis using anti-PAI-1 antibody reveale…	Glioma	Diffuse Astrocytomas,Anaplastic Astrocytomas,Glioblastomas,Oligodendroglioma	Glioma	NA	NA	NA	NA
25416442	10.1007/s13277-014-2846-4	Tumour Biol	2015	Epigenetic regulation of human hedgehog interacting protein in glioma cell lines and primary tumor samples	Glioma constitutes one of the most common groups of brain tumors, and its prognosis is influenced by different genetic and epigenetic modulations. In this study, we demonstrated low or no expression of hedgehog interacting protein (HHIP) in most of the cell lines and primary glioma tumor samples. We further proceeded to promoter methylation study of this gene in the same cell lines and primary tu…	Human hedgehog interacting protein (HHIP); Glioma; Glioblastoma promoter methylation; Melting curve analysis-Meth (MCA-Meth); GLI1	HHIP	HHIP methylation	Our results suggest the possibility of epigenetic regulation of this gene in glioma, similarly to medulloblastoma, gastric, hepatic, and pancreatic cancers.	Epigenic Biomarker	NA	Diagnositic,Prognostic	Tier 3, Biomarker is validated in pre-clinical research	Spain	71	NA	NA	NA	NA	NA	Tissue	qRT-PCR,Methylation assay (MCA-Meth)	NA	NA	1. Low or no expression of hedgehog interacting protein (HHIP) in most of the cell lines and primary glioma tumor samples; 2. We further proceeded to promoter methylation study of this gene in the same cell lines and primary tumor samples and found 87 % (7/8) HHIP methylation in glioblastoma cell lines and 75 % (33/44) in primary tumor samples; 3. These methylation pattern correlates with low or …	Glioma	Glioma	Glioma	NA	NA	NA	NA
27175595	NA	Oncotarget	2016	Metabolomic screening of pre-diagnostic serum samples identifies association between α- and γ-tocopherols and glioblastoma risk	Glioblastoma is associated with poor prognosis with a median survival of one year. High doses of ionizing radiation is the only established exogenous risk factor. To explore new potential biological risk factors for glioblastoma, we investigated alterations in metabolite concentrations in pre-diagnosed serum samples from glioblastoma patients diagnosed up to 22 years after sample collection, and …	population-based, serum metabolite, vitamin E, antioxidants, brain tumor	NA	α- and γ-tocopherols	Our exploratory metabolomics study detected elevated serum levels of a panel of molecules with antioxidant properties as well as oxidative stress generated compounds. Additional studies are necessary to confirm the association between the observed serum metabolite pattern and future glioblastoma development.	Metabolic Biomarker	NA	Diagnositic	Tier 3, Biomarker is validated in pre-clinical research	Sweden	220	164	56	44.2	NA	NA	Tissue	GCxGC-TOFMS screening approach	NA	NA	1. The study points out a latent biomarker for future glioblastoma consisting of nine metabolites (γ-tocopherol, α-tocopherol, erythritol, erythronic acid, myo-inositol, cystine, 2-keto-L-gluconic acid, hypoxanthine and xanthine) involved in antioxidant metabolism; 2. We detected significantly higher serum concentrations of α-tocopherol (p=0.0018) and γ-tocopherol (p=0.0009) in future glioblastom…	Glioblastoma	Glioblastoma	Glioblastoma / Astrocytoma	NA	NA	NA	NA
28534979	10.3892/or.2017.5647	Oncol Rep	2016	High expression of PIWIL2 promotes tumor cell proliferation, migration and predicts a poor prognosis in glioma	Piwi-like RNA-mediated gene silencing 2 (PIWIL2), has been reported as an oncogene tightly associated with the genesis and progression of various malignancies. Nevertheless, the function of the PIWIL2 protein in human gliomas has not yet been clarified. In this study, we sought to investigate the clinical significance of PIWIL2 expression and reveal its function in the pathological process of gli…	glioma; PIWIL2; proliferation; migration; prognosis	PIWIL2	PIWIL2	All the results demonstrated that PIWIL2 plays a significant role in the pathogenesis of human gliomas and may be used as a potential diagnostic marker and a therapeutic target of glioma in the future.	Protein Biomarker	NA	Diagnositic,Therapeutic	Tier 3, Biomarker is validated in pre-clinical research	China	97	56	41	NA	NA	2,3,4	Tissue	Immunohistochemistry,Western Blot	NA	NA	1. Through western blot and immunohistochemical analyses we found that PIWIL2 was overexpressed in glioma tissues; 2. The expression level of PIWIL2 was also significantly correlated with the WHO grades of human gliomas and Ki-67 expression; 3. Kaplan-Meier curves indicated that PIWIL2 was a prognostic factor for the survival of glioma patients and a high expression of PIWIL2 was correlated with …	Glioma	Glioma	Glioma	NA	NA	NA	PIWIL2 was overexpressed in the glioma tissues, and its expression level exhibited an increasing trend from low-grade glioma tissues to high-grade glioma tissues. We observed that the expression of PIWIL2 was clearly associated with the clinicpathological grade of the glioma patients (P=0.001) and Ki-67 expression (P=0.001)
31092421	10.21873/anticanres.13346	Anticancer Res	2019	Death Receptor 6 (DR6) Is Overexpressed in Astrocytomas	Background/Aim: Death receptor 6 (DR6) is a member of the tumor necrosis factor receptor superfamily. The expression of DR6 is elevated in different kinds of tumors including ovarian, breast cancer and adult sarcoma. In these tumors, the receptor may be handled as a new diagnostic and prognostic marker. Thus, we investigated the expression of DR6 in gliomas. Materials and Methods: Tumor and contr…	Glioblastoma; astrocytoma; death receptor 6; DR6; TNFRSF21	TNFRSF21	Death Receptor 6 (DR6)	In our investigation, DR6 acts as a potential suitable diagnostic marker for gliomas.	Protein Biomarker	NA	Diagnositic	Tier 3, Biomarker is validated in pre-clinical research	Germany	70	NA	NA	NA	NA	NA	Tissue	qPCR,Western Blot,Immunohistochemistry	NA	NA	1. The expression of DR6 was significantly enhanced in gliomas (p<0.05); 2. It showed a trend towards rising expression with increasing malignancy of the tumor; 3. Chemotherapy treatment could have an influence on DR6 expression;	Astrocytoma	Astrocytoma	Astrocytoma	NA	NA	NA	NA
11703362	NA	Clin Exp Immunol	2001	Glioma-expressed antigen 2 (GLEA2): a novel protein that can elicit immune responses in glioblastoma patients and some controls	Glioma constitutes the most frequent brain tumour in man with glioblastoma as the most prevalent and malignant type. The average survival time of less than 16 months underlines the need for improvements in diagnosis and therapy. Here, we report the identification of a novel antigen termed glioma-expressed antigen 2 (GLEA2) causing a frequent immune response in glioma patients. Screening of 450 00…	antigen; glioma; immune response	NA	Glioma-expressed antigen 2 (GLEA2)	It appears reasonable to consider GLEA2 as a potential future diagnostic marker.	Immunological Biomarker	NA	Diagnositic	Tier 3, Biomarker is validated in pre-clinical research	Germany	NA	NA	NA	NA	NA	2,3,4	Serum	Immunoscreening	NA	NA	1. The gene encoding the GLEA2 antigen was mapped on chromosome 20; 2. There is circumstantial evidence that chromosome 20 bears specific genomic alterations associated with glioma development; 3. The frequency of GLEA2 antibodies in sera from glioblastoma patients is 43% and significantly higher than the frequency of the immune response against GLEA2 protein in the control sera (14%) from health…	Glioblastoma	Glioblastoma	Glioblastoma / Astrocytoma	NA	NA	NA	NA
17998256	10.1093/brain/awm263	Brain	2007	Serum GFAP is a diagnostic marker for glioblastoma multiforme	A serum marker for malignant cerebral astrocytomas could improve both differential diagnosis and clinical management of brain tumour patients. To evaluate whether the serum concentration of glial fibrillary acidic protein (GFAP) may indicate glioblastoma multiforme (GBM) in patients with single supratentorial space-occupying lesions, we prospectively examined 50 consecutive patients with histolog…	glioblastoma; GFAP; biomarker; serum	GFAP	GFAP	Future studies should investigate whether serum GFAP could also be used to monitor therapeutic effects and whether it may have a prognostic value.	Protein Biomarker	NA	Diagnositic,Prognostic	Tier 3, Biomarker is validated in pre-clinical research	Germany	98	56	42	NA	NA	2,3	Serum	ELISA	NA	NA	1. Serum GFAP levels were determined using a commercially available ELISA test and were detectable in 40 out of the 50 GBM patients (median: 0.18 kg/l; range: 0-5.6 kg/l); 2. The levels were significantly elevated compared with those of the non-GBM tumour patients and healthy controls (median: 0 kg/l; range: 0-0.024 kg/l; P<0.0001, respectively); 3. Non-GBM tumour patients and all healthy subject…	Glioblastoma	Glioblastoma	Glioblastoma / Astrocytoma	0.76	1	0.9	The ROC analysis cut-off point of 0.05 mg/l of serum GFAP afforded a sensitivity of 76% and a specificity of 100% for the differentiation of GBM patients from nonGBM tumour patients or healthy controls (area under the curve, 0.9; P<0.001).
25028501	10.1093/neuonc/nou138	Neuro Oncol	2014	Assessing CpG island methylator phenotype, 1p/19q codeletion, and MGMT promoter methylation from epigenome-wide data in the biomarker cohort of the NOA-04 trial	Background. Molecular biomarkers including isocitrate dehydrogenase 1 or 2 (IDH1/2) mutation, 1p/19q codeletion, and O6methylguanine-DNA-methyltransferase (MGMT) promoter methylation may improve prognostication and guide treatment decisions for patients with World Health Organization (WHO) anaplastic gliomas. At present, each marker is individually tested by distinct assays. Illumina Infinium Hum…	450k; 1p/19q; anaplastic glioma; G-CIMP; MGMT	MGMT	1p/19q codeletion; MGMT promoter methylation	G-CIMP and 1p/19q codeletion are reliably detectable by HM450 analysis and are associated with prognosis in the NOA- 04 trial.	Epigenic Biomarker	NA	Diagnositic,Prognostic	Tier 1, Biomarker has been approved by the FDA	Germany	115	NA	NA	NA	NA	NA	Tissue	Illumina Infinium HumanMethylation450 BeadChip Array Analyses (HM450)	NA	NA	1. G-CIMP and 1p/19q codeletion are reliably detectable by HM450 analysis and are associated with prognosis in the NOA-04 trial; 2. For MGMT, HM450 suggests promoter methylation in the vast majority of G-CIMP tumors, which is supported by pyrosequencing;	Anaplastic Glioma	Anaplastic Gliomas	Astrocytoma	NA	NA	NA	NA
30426531	10.1002/jcb.28015	J Cell Biochem	2018	Investigating the role of CRIPTO‐1 (TDGF‐1) in glioblastoma multiforme U87 cell line	Cripto‐1 has been implicated in a number of human cancers. Although there is high potential for a role of Cripto‐1 in glioblastoma multiforme (GBM) pathogenesis and progression, few studies have tried to define its role in GBM. These studies were limited in that Cripto‐1 expression was not studied in detail in relation to markers of cancer initiation and progression. Therefore, these correlative …	CRIPTO‐1; dedifferentiation; epithelial to mesenchymal transition (EMT); proliferation; vasculature	TDGF1	CRIPTO‐1 (TDGF‐1)	Taken together our results support a role for Cripto‐1 in the initiation, development, progression, and maintenance of GBM pathogenesis.	Protein Biomarker	NA	Diagnositic,Therapeutic,Predictive	Tier 3, Biomarker is validated in pre-clinical research	Saudi Arabia	NA	NA	NA	NA	NA	NA	Cell lines	qRT-PCR,Western Blot	NA	NA	1. Upon overexpressing Cripto‐1 in U87 GBM cells, the stemness markers Nanog, Oct4, Sox2, and CD44 increased expression; 2. An increase in Ki67 was observed demonstrating Cripto‐1's potential to induce cellular proliferation; 3. Increased expression of the markers of migration and invasion, Vimentin and Twist, correlated with upregulation of Cripto‐1; 4. Cripto‐1 exposure led to VEGFR‐2 overexpre…	Glioblastoma	Glioblastoma	Glioblastoma / Astrocytoma	NA	NA	NA	NA
24946857	10.1186/1471-2407-14-452	BMC Cancer	2014	Circulating anti-filamin C autoantibody as a potential serum biomarker for low-grade gliomas	Background: Glioma is the most common primary malignant central nervous system tumor in adult, and is usually not curable due to its invasive nature. Establishment of serum biomarkers for glioma would be beneficial both for early diagnosis and adequate therapeutic intervention. Filamins are an actin cross-linker and filamin C (FLNC), normally restricted in muscle tissues, offers many signaling mo…	Glioma; Filamin C; FLNC; Biomarker; Early diagnosis	NA	Anti-filamin C (anti-FLNC)	Serum anti-FLNC autoantibody can be a potential serum biomarker for early diagnosis of low-grade gliomas while it needs a large-scale clinical study.	Protein Biomarker	NA	Diagnositic	Tier 3, Biomarker is validated in pre-clinical research	Japan	131	77	54	47.9	47.9(12-78)	1,2,3,4	Tissue,Serum	ELISA,Immunohistochemistry,qRT-PCR	NA	NA	1. High-grade gliomas expressed higher level of filamin C mRNA than low-grade gliomas; 2. FLNC protein expression level was higher in high-grade glioma than in low-grade gliomas which expressed significantly higher level of FLNC than normal brain tissues; 3. The serum anti-FLNC autoantibody level was significantly higher in low-grade gliomas than in high-grade gliomas or healthy volunteers; 4. Th…	Low-Grade Glioma	LGG	Glioma	0.722	0.805	NA	The ROC curve analysis showed that a cutoff value of 0.31 provided the best sensitivity and specificity for the differential diagnosis between patients with low-grade gliomas and healthy volunteers. By using this cutoff value, the anti-FLNC autoantibody biomarker system correctly classified 52 (sensitivity; 72.2%) of 72 low-grade glioma patients and 62 (specificity; 80.5%) of 77 healthy volunteer…
27926502	NA	Oncotarget	2016	MiR-433-3p suppresses cell growth and enhances chemosensitivity by targeting CREB in human glioma	Previous studies reported that miR-433 exerts function widely in human tumorigenesis and development. Here, we further investigate the potential role of miR-433 in glioma. Quantitative real-time PCR demonstrated that miR-433-3p and miR-433-5p were low expressed in glioma tissues and cell lines. Functional studies suggested that the overexpression of miR-433-3p suppressed proliferation, induced ap…	miR-433-3p; CREB; glioma; carcinogenesis; chemosensitivity	MIR433	miR-433-3p	MiR-433-3p may function as a potential marker in diagnostic and therapeutic target for glioma.	RNA Biomarker	miRNA	Diagnositic,Therapeutic	Tier 3, Biomarker is validated in pre-clinical research	China	18	NA	NA	NA	NA	NA	Tissue	qRT-PCR	NA	CREB	1. MiR-433-3p and miR-433-5p are down-regulated in malignant glioma; 2. MiR-433-3p suppresses malignant behavior of glioma cells; 3. CREB is a direct target of miR-433-3p; 4. CREB can rescue the phenotypes caused by miR-433-3p; 5. MiR-433-3p inhibits glioma growth in nude mice; 6. MiR-433-3p increases chemosensitivity of glioma to temozolomide (TMZ) by targeting CREB;	Glioma	Glioma	Glioma	NA	NA	NA	NA
27753657	NA	Appl Immunohistochem Mol Morphol	2016	A Comparative Immunohistochemical Study of Epithelial Membrane Antigen and NHERF1/EBP50 in the Diagnosis of Ependymomas	Ependymomas are gliomas that recapitulate normal ependymal cells. The epithelial membrane antigen (EMA) shows "dot-like" and "ring-like" staining patterns, highlighting "microlumens" or intracytoplasmic rosettes, a pathognomonic ultrastructural feature. NHERF1/EBP50, an adaptor protein localized at the apical plasma membrane of human epithelia, has been found to localize to these microlumens. We …	ependymoma; EMA; EBP50; meningioma; glioblastoma	NA	EMA; EBP50	Although EPB50 appears to be a better diagnostic marker for grade I/II ependymomas, we recommend a combined panel of EMA and EBP50 for grade III ependymomas to compensate for the reduced sensitivity of EBP50 in this subgroup.	Protein Biomarker	NA	Diagnositic	Tier 3, Biomarker is validated in pre-clinical research	India	NA	NA	NA	NA	NA	2,3	Tissue	Immunohistochemistry	NA	NA	1. Ring-like positivity was 100% specific for ependymomas, but showed a poor sensitivity (EMA, 29%; EBP50, 37%); 2. Dot EMA positivity was more sensitive in grade III ependymomas (100%), whereas dot EBP50 positivity was more sensitive in grade I subependymomas (80%) and myxopapillary ependymomas (40%); 3. Among grade II ependymomas, EBP50 labeled a significantly higher number of dots and rings, w…	Ependymoma	Ependymoma	Ependymoma	NA	NA	NA	NA
26381556	10.3174/ajnr.A4460	AJNR Am J Neuroradiol	2016	Diagnostic and Prognostic Value of 11C-Methionine PET for Nonenhancing Gliomas	BACKGROUND AND PURPOSE: Noninvasive radiologic evaluation of glioma can facilitate correct diagnosis and detection of malignant transformation. Although positron-emission tomography is considered valuable in the care of patients with gliomas, 18F-flfluorodeoxyglucose and 11C-methionine have reportedly shown ambiguous results in terms of grading and prognostication. The present study compared the …	NA	NA	11C-Methionine PET	11C-methionine PET holds promise for World Health Organization grading and could offer a prognostic imaging biomarker for nonenhancing gliomas.	Imageological Biomarker	NA	Diagnositic,Prognostic	Tier 3, Biomarker is validated in pre-clinical research	Japan	35	18	17	39.9	39.9±15.8	2,3	Image	MRI	NA	NA	1. Grade III gliomas showed significantly higher average tumor-to-normal tissue and maximum tumor-to-normal tissue than grade II gliomas in 11C-methionine (P=0.013, P=0.0017, respectively), but not in FDG-PET imaging; 2. 11C-methionine PET maximum tumor-to-normal tissue ratio of 2.0 was most suitable for detecting grade III gliomas among nonenhancing gliomas (sensitivity, 83.3%; specificity, 73.9…	Glioma	Glioma	Glioma	0.833	0.739	0.83	Receiver operating characteristic analysis of MET PET and FDGPET T/Nmax was used for discriminating grade III from grade II gliomas. The area under the curvewas 0.83, and the sensitivity and specificitywere 83.3% and 73.9% at a cutoff T/Nmax of 2.0 for MET PET. FDG-PET was unable to discriminate grade III glioma from grade I.
31321952	10.31083/j.jin.2019.02.122	J Integr Neurosci	2019	MST1 suppresses viability and promotes apoptosis of glioma cells via upregulating SIRT6 expression	It has been well established that mammalian sterile 20-like 1 (MST1) functions as a suppressor via regulating cell progression in many tumors. However, the molecular mechanism of MST1 on regulating glioma progression remains unclear. Here, we discovered that MST1 was robustly down-regulated in glioma tissues and cells. Functional analysis showed that over-expression of MST1 downregulated viabilit…	Glioma; mammalian sterile 20-like 1; Sirtuin 6; viability; apoptosis; molecular mechanisms; immunohistochemistry	MST1	MST1	Our research indicates that MST1 is a potential biomarker for the prognosis and diagnosis of glioma and provides new direction on the molecular mechanism of glioma progression and development.	Protein Biomarker	NA	Diagnositic,Prognostic	Tier 3, Biomarker is validated in pre-clinical research	China	50	NA	NA	NA	NA	NA	Tissue	Immunohistochemistry,qRT-PCR	NA	SIRT6	1. MST1 and SIRT6 were down-regulated in glioma tissues; 2. Over-expression of MST1 inhibited cell viability and colony formation and induced cell apoptosis of glioma cells; 3. MST1 positively regulated SIRT6 expression via FOXO3a; 4. MST1 inhibited cell viability and induced cell apoptosis of glioma cells through regulating SIRT6 expression;	Glioma	Glioma	Glioma	NA	NA	NA	NA
25862748	10.1634/theoncologist.2014-0266	Oncologist	2015	Diagnostic Value of Plasma and Urinary 2-Hydroxyglutarate to Identify Patients With Isocitrate Dehydrogenase-Mutated Glioma	Background. Mutant isocitrate dehydrogenase (IDH) 1/2 enzymes can convert a-ketoglutarate into 2-hydroxyglutarate(2HG). The aim of the present study was to explore whether 2HG in plasma and urine could predict the presence of IDH1/2 mutations in patients with glioma.Materials and Methods. All patients had histological confir mation of glioma and a recent brain magnetic resonance imaging scan show…	Isocitrate dehydrogenase , 2-Hydroxyglutarate , Biomarker , Plasma , Urine , Glioma	NA	2-Hydroxyglutarate（2HG）	Ratio_2HG might be a predictor of the presence of IDH1 mutation. The measurement of 2HG could be useful for disease monitoring and also to assess the treatment effects in these patients.	Metabolic Biomarker	NA	Diagnositic	Tier 3, Biomarker is validated in pre-clinical research	Itaty	84	45	39	51	NA	NA	Plasma,Urine	Liquid chromatography tandem mass spectrometry (LC-MS)	NA	NA	1. In all patients, we analyzed the mean 2HG concentration in the plasma, urine, and plasma/urine ratio (Ratio_2HG). We found a significant difference in the Ratio_2HG between patients with and without an IDH1 mutation (22.268.7 vs. 15.666.8; p < .0001); 2. The optimal cutoff value for Ratio_2HG to identify IDH1 mutation was 19 (sensitivity, 63%; specificity, 76%; accuracy, 70%); 3. In the patien…	IDH1/2 mutated Glioma	IDH1/2 mutated Glioma	Glioma	0.63	0.76	0.73	ROC curve analysis was performed to determine the cutoff value of Ratio_2HG. In all patients with glioma, the optimal cutoff value of Ratio_2HG to discriminate between patients with and without the IDH1 mutation was 19, with an ROC AUC of 0.73 (95% confidence interval [CI] 0.62-0.84). The sensitivity and specificity were 63% and 76%, respectively.
23595627	10.1093/neuonc/not042	Neuro Oncol	2013	ZIP4 is a novel molecular marker for glioma	Background: Dysregulated zinc transport has been observed in many cancers. However, the status of zinc homeostasis and the expression profile of zinc transporters in brain and brain tumors have not been reported. Methods: The gene profiles of 14 zinc importers (ZIPs) and 10 zinc exporters (ZnTs) in patients with glioma were studied by investigating the association between the zinc transporters an…	biomarker; brain tumor; prognosis; survival; zinc transporter; ZIP4	SLC39A4	ZIP4	Dysregulated expression of zinc transporters is involvedin the progression of gliomas.Our results suggest that ZIP4 may serve as a potential diagnostic and prognostic marker for gliomas.	Protein Biomarker	NA	Diagnositic,Prognostic	Tier 3, Biomarker is validated in pre-clinical research	China	521	366	155	NA	NA	2,4	Tissue	qRT-PCR	NA	NA	1. The expression of ZIP3, 4, 8, 14, ZnT5, 6, and 7 were increased, and the expression of ZnT10 was decreased in grade IV gliomas, compared with grade II gliomas; 2. Among all 24 zinc transporters, ZIP4 is most significantly associated with tumor grade and overall survival; 3. High ZIP4 expression was significantly associated with higher grade of gliomas and shorter overall survival (hazard ratio…	Glioma	Glioma	Glioma	NA	NA	NA	NA
27385098	NA	Oncotarget	2016	TrkB-containing exosomes promote the transfer of glioblastoma aggressiveness to YKL-40-inactivated glioblastoma cells	The neurotrophin receptors are known to promote growth and proliferation of glioblastoma cells. Their functions in spreading glioblastoma cell aggressiveness to the microenvironment through exosome release from glioblastoma cells are unknown. Considering previous reports demonstrating that YKL-40 expression is associated with undifferentiated glioblastoma cancer stem cells, we used YKL-40-silence…	glioblastoma; exosomes; neurotrophin receptors; TrkB; undifferentiated cells	NTRK2	TrkB	TrkB expression was detected in exosomes isolated from plasma of glioblastoma patients, suggesting that this receptor may be considered as a new biomarker for glioblastoma diagnosis.	Protein Biomarker	NA	Diagnositic	Tier 3, Biomarker is validated in pre-clinical research	France	11	NA	NA	NA	NA	NA	Plasma	Immunohistochemistry,qRT-PCR	NA	NA	1. Characterization of YKL-40-inactivated glioblastoma cells: differentiated state and functional properties; 2. YKL-40 glioma cell-inactivation decreased TrkB, p75NTR and sortilin cell expressions; 3. Neurotrophin receptors, TrkB, p75NTR and sortilin are decreased in sh YKL-40-derived exosomes; 4. Functional properties of exosomes were depending on the transfer of TrkB; 5. Tumor growth was dimin…	Glioblastoma	Glioblastoma	Glioblastoma / Astrocytoma	NA	NA	NA	NA
25786084	NA	Am J Surg Pathol	2015	Chordoid Gliomas of the Third Ventricle Share TTF-1 Expression With Organum Vasculosum of the Lamina Terminalis	Chordoid glioma of the third ventricle (CG3V) is a rare tumor developing in a stereotyped localization. It has been related to the circumventricular organ of the lamina terminalis, in the anterior part of the third ventricle, but its oncogenesis is poorly understood. TTF-1 transcription factor is involved in the development and adult physiology of the ventral forebrain. We studied the histopathol…	TTF-1; chordoid glioma of the third ventricle; lamina terminalis; circumventricular organs; RENOP	NKX2-1	TTF-1	We showed TTF-1 as a useful marker for the diagnosis of CG3V and the understanding of its oncogenesis.	Protein Biomarker	NA	Diagnositic	Tier 3, Biomarker is validated in pre-clinical research	France	NA	NA	NA	46	49(5-71)	2	Tissue	Immunohistochemistry	NA	NA	1. TTF-1 was constantly expressed in chordoid glioma of the third ventricle (CG3V), as in developing and adult lamina terminalis; 2. No mutation of IDH1 R132, IDH2 R172, or BRAF V600 codons was found; 3. We showed TTF-1 as a useful marker for the diagnosis of CG3V and the understanding of its oncogenesis;	Chordoid Glioma of the third ventricle (CG3V)	Chordoid Glioma of the third ventricle (CG3V)	Glioma	NA	NA	NA	NA
26622819	10.3892/ol.2015.3611	Oncol Lett	2015	Differential expression of 2IgB7 H3 and 4IgB7 H3 in cancer cell lines and glioma tissues	B7-H3 protein is an important tumor antigen, but the expression of its isoforms, 4IgB7-H3 and 2IgB7-H3, in tumor tissues remains unknown due to the lack of specific monoclonal antibodies (mAbs). In the present study, a mAb (9C3) specifically recognizing 2IgB7-H3, but not 4IgB7-H3, was prepared. Using 9C3 and a previously prepared mAb (4H7) that recognizes 4IgB7-H3 and 2IgB7-H3, the differential e…	B7-H3, monoclonal antibody, expression, glioma	CD276	2IgB7-H3	Taken together, these results demonstrated for the first time that 2IgB7-H3 is a valuable biomarker for the diagnosis of glioma.	Protein Biomarker	NA	Diagnositic	Tier 3, Biomarker is validated in pre-clinical research	China	NA	NA	NA	NA	NA	NA	Tissue	Flow cytometry	NA	NA	1. The expression of B7-H3 isoforms in human glioma tissues was also examined and the expression of 2IgB7-H3 was found in the majority of the glioma tissues, but not in the normal tissues; 2. One novel mAb recognizing 2IgB7-H3 was successfully generated in the present study; 3. Using the mAb obtained, it was shown that 2IgB7-H3 is not the major isoform in a number of carcinoma cells; 4. Its overe…	Glioma	Glioma	Glioma	NA	NA	NA	NA
20714943	10.1007/s12032-010-9651-8	Med Oncol	2011	p14ARF promoter region methylation as a marker for gliomas diagnosis	Methylation in the promoter region is one of the mechanisms through which tumor suppressors are inactivated, resulting in tumorigenesis and/or tumor progression. Herein, we studied the methylation status in the promoter region of the p14ARF tumor suppressor gene in 33 brain tissues isolated from glioma patients (astrocytomas) and compared to 12 brain tissues isolated from autopsy donors using met…	p14ARF; Methylation; Glioma; P53; Immunohistochemistry	CDKN2A	p14ARF/p16	The p14ARF gene is a tumor suppressor gene that is encoded by CDKN2A on human chromosome 9p21. Methylation in the promoter region of the p14ARF gene may be used as a biomarker for the diagnosis of gliomas.	Epigenic Biomarker	NA	Diagnositic	Tier 3, Biomarker is validated in pre-clinical research	China	58	34	24	42	42(8-77)	1,2,3,4	Tissue	Methylation-specific PCR	NA	NA	1. The average percentage of methylation in the promoter region of p14ARF gene in brain samples from glioma patients is 39.4%, while 0 from autopsy donors; 2. No difference in the methylation level between low-grade and high-grade gliomas was detected; 3. The methylation status has no correlation with the prognosis in glioma patients; 4. A significant correlation between the expression of mutant …	Glioma	Glioma	Glioma	NA	NA	NA	NA
20096670	10.1016/j.brainres.2010.01.037	Brain Res	2010	The expression profile of FRAT1 in human gliomas	FRAT1 was originally characterized as a protein frequently rearranged in advanced T cell lymphoma, which inhibits GSK-3-mediated phosphorylation of β-catenin and positively regulates the Wnt signaling pathway. FRAT1 has been identified as a proto-oncogene involved in tumorigenesis. Previous studies have shown that FRAT1 is strikingly overexpressed in some human cancers. However, the relationship …	FRAT1; β-catenin; Glioma; Immunohistochemistry; Western blot; RT-PCR	FRT1	Frequently rearranged in advanced T cell lymphomas-1 (FRAT1)	FRAT1 may be an important factor in the tumorigenesis and progression of gliomas, and could be used as a potential molecular marker for pathological diagnosis and a target for biological therapy.	Protein Biomarker	NA	Diagnositic	Tier 3, Biomarker is validated in pre-clinical research	China	NA	NA	NA	NA	NA	1,2,3,4	Tissue	Immunohistochemistry,RT-PCR,Western Blot	NA	NA	1. FRAT1 was found to be specifically expressed in the majority of glioma samples, and their expression levels increased markedly with the increase of WHO grades; 2. There was a positive correlation between FRAT1 immunoreactivity score (IRS) and β catenin IRS; 3. FRAT1 may be an important factor in the tumorigenesis and progression of gliomas, and could be used as a potential molecular marker for…	Glioma	Glioma	Glioma	NA	NA	NA	NA
15146346	10.1007/s00401-004-0873-8	Acta Neuropathol	2004	Microtubule-associated protein-2 immunoreactivity: a useful tool in the differential diagnosis of low-grade neuroepithelial tumors	Complex and variable morphological pheno types pose a major challenge to the histopathological clas sification of neuroepithelial tumors. This applies in partic ular for low-grade gliomas and glio-neuronal tumors. Re cently, we and others have identified microtubule-associ ated protein-2 (MAP2) as an immunohistochemical marker expressed in the majority of glial tumors. Characteristic cell morphol…	Microtubule-associated protein-2; Neuropathology; Gliomas; Astrocytomas; Precursor cells	MAP2	MAP2	These data point towards MAP2 as valuable diagnostic tool for pattern recognition and differential diagnosis of low-grade neuroepithelial tumors.	Protein Biomarker	NA	Diagnositic	Tier 3, Biomarker is validated in pre-clinical research	Germany	960	NA	NA	NA	NA	1,2,3,4	Tissue	Immunohistochemistry	NA	NA	1. Specific pattern of MAP2-positive tumor cells can be identified in 95% of glial neoplasms; 2. Ependymal tumors do not express MAP2 in their rosette-forming cell component; 3. Tumors of the pineal gland as well as malignant embryonic tumors are also characterized by abundant MAP2 immunoreactivity; 4. Virtually no MAP2 expression can be observed in the neoplastic glial component of glio-neuronal…	Low-grade neuroepithelial tumors	Astrocytoma,Oligodendroglioma	Glioma	NA	NA	NA	NA
15663956	10.1016/j.neulet.2004.10.051	Neurosci Lett	2005	Lack of expression of the liver-type glutaminase (LGA) mRNA in human malignant gliomas	In the central nervous system (CNS), liver-type glutaminase (LGA) shows a unique nuclear localization suggesting its role in the regulation of transcription rather than in the cellular glutamine metabolism. RT-PCR analysis of RNA derived from postoperative tissue samples revealed the absence or only traces of LGA mRNA in all (9) cases of malignant gliomas (astrocytoma anaplasticum, AA, WHO grade …	Glioblastoma multiforme; Astrocytoma; Liver-type glutaminase; Kidney-type glutaminase; RT-PCR	GLS2	LGA	The lack of LGA may be thus considered as a useful negative diagnostic marker of highly malignant gliomas in situ.	RNA Biomarker	mRNA	Diagnositic	Tier 3, Biomarker is validated in pre-clinical research	Poland	22	NA	NA	NA	NA	NA	Tissue	RT-PCR	NA	NA	1. RT-PCR analysis of RNA derived from postoperative tissue samples revealed the absence or only traces of LGA mRNA in all (9) cases of malignant gliomas (astrocytoma anaplasticum, AA, WHO grade III; glioblastoma multiforme, WHO grade IV) examined; 2. The RNA was strongly expressed in the non-neoplastic tissue derived from the same patients (6 cases), and in most of the brain metastases from diff…	Glioma	Astrocytoma Anaplasticum,Glioblastoma	Glioma	NA	NA	NA	NA
32081419	10.1016/j.bbrc.2020.02.017	Biochem Biophys Res Commun	2020	Glioma-derived endothelial cells promote glioma cells migration via extracellular vesicles-mediated transfer of MYO1C	Extracellular vesicles (EV), as the intercellular information transfer molecules which can regulate the tumor microenvironment, promote migration and tumor progression. Previous studies reported that EV from endothelial cells was used to guide the fate and survival of gliomas, but many researches focus on normal human endothelial cells (NhEC) rather than tumor-derived endothelial cells. Our labor…	Glioma; Endothelial cells; Extracellular vesicles; Migration; MYO1C	MYO1C	MYO1C	MYO1C was also detected in glioma cerebrospinal fluid (CSF), which is more suitable as a liquid biopsy biomarker and contributes to early diagnosis and monitoring in glioma. Our findings provide a new proteindMYO1C in EV to target tumor blood vessels, and bring a new point-cut to the treatment of gliomablastoma (GBM).	Protein Biomarker	NA	Diagnositic,Therapeutic	Tier 3, Biomarker is validated in pre-clinical research	China	10	NA	NA	NA	NA	NA	Tissue	Liquid chromatography tandem mass spectrometry (LC-MS)	NA	NA	1. EV-mediated transfer of MYO1C induced glioma cell LN229 migration. Knockdown of MYO1C in GhEC or GhEC-EV suppressed this effect; 2. Overexpression of MYO1C promoted migration on the contrary; 3. MYO1C was also detected in glioma cerebrospinal fluid (CSF), which is more suitable as a liquid biopsy biomarker and contributes to early diagnosis and monitoring in glioma;	Glioma	Glioma	Glioma	NA	NA	NA	NA
20501753	10.1158/1055-9965.EPI-09-1213	Cancer Epidemiol Biomarkers Prev	2010	Grade-Specific Expression of Insulin-like Growth Factor-Binding Proteins-2, -3, and -5 in Astrocytomas: IGFBP-3 Emerges as a Strong Predictor of Survival in Patients with Newly Diagnosed Glioblastoma	Background: Insulin-like growth factor (IGF)-binding protein (IGFBP) isoforms have been implicated in the pathogenesis of human neoplasms including glioma. In view of this, we evaluated the expression of IGFBP isoforms (IGFBP-2, -3, and -5) during malignant progression of astrocytoma and their prognostic significance in glioblastoma. Methods: The expression of IGFBP isoforms was analyzed in diffu…	NA	IGFBP	IGFBP	IGFBP isoforms have emerged as biomarkers with diagnostic and prognostic utility in astrocytomas.	Protein Biomarker	NA	Diagnositic,Prognostic	Tier 3, Biomarker is validated in pre-clinical research	India	203	NA	NA	NA	NA	2,3	Tissue	Immunohistochemistry,qRT-PCR	NA	NA	1. The mean transcript levels of IGFBP-2 and -3 were significantly higher in glioblastomas (GBM) relative to anaplastic astrocytoma (AA), diffuse astrocytoma (DA), and controls whereas IGFBP-5 mRNA was higher in GBM relative to AA and controls (P < 0.05); 2. By immunohistochemistry, the mean labeling index of all isoforms was significantly higher in GBM compared with AA, DA, and control (P < 0.05…	Astrocytoma	Astrocytoma,Glioblastoma	Astrocytoma	NA	NA	NA	NA
24308561	10.1111/cns.12214	CNS Neurosci Ther	2013	Serological Identification of URGCP as a Potential Biomarker for Glioma	Aim: Glioblastoma multiforme (GBM) is one of the most frequent human brain tumor and causes dismal outcome. To identify tumor-associated antigens in GBM patients may find potential diagnostic markers and immunotherapeutic targets. In this study, we identified a gene termed URGCP using the serological identification of antigens by recombinant A2B5 positive glioma cDNA library. The gene product of …	A2B5; GBM; SEREX; URGCP	URGCP	URGCP	URGCP is immunogenic in human GBM and suggest its potential use as diagnostic and immunotherapeutic for GBM patients.	Protein Biomarker	NA	Diagnositic	Tier 3, Biomarker is validated in pre-clinical research	China	NA	NA	NA	NA	NA	2,3,4	Tissue,Serum	Immunohistochemistry,ELISA,qRT-PCR	NA	NA	1. URGCP was expressed highly in most of glioma cell lines; 2. The mRNA lever of URGCP was high expressed in human glioma cells compared with normal brain; 3. URGCP was high expressed in both low- and high-grade gliomas;	Glioblastoma	Glioblastoma	Glioblastoma / Astrocytoma	NA	NA	NA	NA
24483339	10.1111/cns.12232	CNS Neurosci Ther	2014	AJAP1 is Dysregulated at an Early Stage of Gliomagenesis and Suppresses Invasion Through Cytoskeleton Reorganization	Aims:Down-regulation of AJAP1 in glioblastoma multiforme (GBM) has been reported.However, the expression profiles of AJAP1 in gliomas and the underlying mechanisms of AJAP1 function on invasion are still poorly understood. Methods: The gene profiles of AJAP1 in glioma patients were studied among four independent cohorts. Confocal imaging was used to analyze the AJAP1 localization. After AJAP1 ove…	AJAP1; Cytoskeleton; Glioma; Invasion; Proliferation	AJAP1	AJAP1	AJAP1 is dysregulated at an early stage of gliomagenesis and may suppress glioma cell invasion and proliferation, which suggests that AJAP1 may be a potential diagnostic and prognostic marker for gliomas.	Protein Biomarker	NA	Diagnositic,Prognostic	Tier 3, Biomarker is validated in pre-clinical research	China	NA	NA	NA	NA	NA	2,3,4	Tissue	Immunohistochemistry,Immunofluorescence	NA	NA	1. AJAP1 expression was significantly decreased in gliomas compared with normal brain in REMBRANDT and CGCA cohorts; 2. Low AJAP1 expression was associated with worse survival in GBMs in REMBRANDT and TCGA U133A cohorts and was significantly associated with classical and mesenchymal subtypes of GBMs among four cohorts; 3. Confocal imaging indicated AJAP1 localized in cell membranes in low-grade g…	Glioma	Glioma	Glioma	NA	NA	NA	NA
19594548	10.1111/j.1349-7006.2009.01244.x	Cancer Sci	2009	Novel anti-filamin-A antibody detects a secreted variant of filamin-A in plasma from patients with breast carcinoma and high-grade astrocytoma	Identification of tumor-derived proteins in the circulation may allow for early detection of cancer and evaluation of therapeutic responses. To identify circulating tumor-derived proteins, mice were immunized with concentrated culture medium conditioned by human breast cancer cells. Antibodies generated by hybridomas were screened against conditioned media from both normal epithelial cells and tu…	NA	FLNA	Filamin-A	In summary, the results of this study suggest that circulating filamin-A could be used as a diagnostic and prognostic cancer-specific marker in breast and primary brain tumors.	Immunological Biomarker	NA	Diagnositic,Prognostic	Tier 3, Biomarker is validated in pre-clinical research	USA	NA	NA	NA	NA	NA	2,3,4	Plasma	ELISA,Immunohistochemistry	NA	NA	1. Circulating filamin-A was detected in the plasma of 109 of 143 patients with breast cancer and primary brain tumors; 2. Filamin-A levels were increased in malignant breast or brain tissues, but not in normal control tissues; 3. Filamin-A localized to lysosomes in MDA.MB.231 breast cancer cells, but not in normal human mammary epithelial cells, suggesting that filamin-A may undergo cancer-speci…	High-Grade Astrocytoma	Glioblastoma	Glioblastoma / Astrocytoma	0.895	0.978	NA	Plasma levels of filamin-A showed 89.5% sensitivity (95% confidence interval [CI] = 0.67% to 0.99%) and 97.8% specificity (95% CI = 0.88% to 0.99%) for glioblastoma at a cut-off of 21.0 ng/mL.
18821037	10.1007/s12032-008-9094-7	Med Oncol	2009	Significance of p53 and CD31 in astrogliomas	Background Astrogliomas are the most common primary brain tumor. Its progression is the result of activation of oncogenes, inactivation of tumor suppressor genes (TSGs), and expression of various growth factors. The angiogenesis and p53 in astrogliomas play an important role in its grading, treatment strategies, and hence its clinical outcome. Objectives To analyze the frequency of presentation a…	Astroglial brain tumors; p53 and CD31 immunostaining; Image analyzer system CAS-200	TP53; PECAM1	p53; CD31	Thus, the two markers can be used as adjunct to the diagnosis and stratification of the high grade from the low-grade intrinsic brain astrogliomas.	Protein Biomarker	NA	Diagnositic,Therapeutic	Tier 3, Biomarker is validated in pre-clinical research	Egypt	45	33	12	35.02	35.02(0.92-70)	1	Tissue	Immunohistochemistry	NA	NA	1. Both p53 and CD31 expressions were correlated well with the histopathological grades of different subtypes of astrogliomas with good discrimination between low and high grades; 2. Overall, a highly significant statistical correlation was observed between the grades of astrocytomas and the p53 and CD31 labeling indices; 3. The expressions of p53 and CD31 were markedly increased in glioblastoma …	High-Grade Astrocytoma	Glioblastoma	Glioblastoma / Astrocytoma	NA	NA	NA	NA
24435880	10.1093/neuonc/not218	Neuro Oncol	2014	A small noncoding RNA signature found in exosomes of GBM patient serum as a diagnostic tool	Background. Glioblastoma multiforme (GBM) is the most frequent malignant brain tumor in adults, and its prognosis remains dismal despite intensive research and therapeutic advances. Diagnostic biomarkers would be clinically meaningful to allow for early detection of the tumorand for those cases in which surgery is contraindicated or biopsy results are inconclusive. Recent findings show that GBM c…	Biomarkers; diagnosis; exosomes; GBM; sncRNAs	RNU6-1; MIR320A; MIR574	RNU6-1; miR-320; miR-574-3p	Altogether our results support the notion that the expression levels of RNU6-1, miR-320, and miR-574-3p found in exosomes isolated from serum have the power to discriminate healthy individuals from GBM patients and therefore could serve as diagnostic biomarkers.	RNA Biomarker	miRNA	Diagnositic	Tier 3, Biomarker is validated in pre-clinical research	France	75	44	31	NA	NA	NA	Serum	qRT-PCR	NA	NA	1. The expression levels of 1 small noncoding RNA (RNU6-1) and 2 microRNAs (miR-320 and miR-574-3p) were significantly associated with a GBM diagnosis; 2. RNU6-1 was consistently an independent predictor of a GBM diagnosis;	Glioblastoma	Glioblastoma	Glioblastoma / Astrocytoma	0.87	0.86	0.926	The obtained classifier had a good diagnostic performance, as shown by ROC analyses, with areas under the curve of 0.926 (95% confidence interval [CI], 0.84-1; P < .0001) for the 3 sncRNAs together, 0.852 (95% CI, 0.74-0.96; P = .0001) for RNU6-1, 0.720 (95% CI, 0.56-0.87; P = .0067) for miR-320, and 0.738 (95% CI, 0.58-0.89; P = .0055) for miR-574-3p. At a cutoff value of 0.349 for the 3 sncRNAs…
23851827	NA	J Craniofac Surg	2013	O-Linked Mannose A-1,2-N-acetylglucosaminyltransferase 1 Correlated With the Malignancy in Glioma	O-linkedmannoseA-1,2-N-acetylglucosaminyltransferase 1 (PomGnT1) constitutes one third of the O-linked glycoproteins in brain tissue. However, its functions have been seldom investigated in brain cancers. In this study, immunohistochemistry was used for the detection of the PomGnT1 protein in 133 cases of glioma tissues. Spearman correlation analysis was used for the relationship between PomGnT1 …	PomGnT1; receiver operating characteristic (ROC) curve; pseudopodia; c-myc; glioma	POMGNT1	PomGnT1	our data suggest that PomGnT1 protein was correlated with the malignance of glioma progression, the mechanism involved in glioma cell's pseudopodium formation, and the expression of c-myc protein.	Protein Biomarker	NA	Diagnositic,Prognostic	Tier 3, Biomarker is validated in pre-clinical research	China	133	NA	NA	NA	NA	1,2,3,4	Tissue	Immunohistochemistry	NA	NA	1. PomGnT1 expression was correlated with glioma grade, and it could be used as a marker to distinguish low- and high-grade gliomas; 2. Stably transfected U87 cells were constructed to overexpress short hairpin RNA of PomGnT1; 3. Immunofluorescence test detected that this protein also could restrain the generation of U87 cells' pseudopodia; 4. Western blotting further showed that the PomGnT1 prot…	Glioma	Glioma	Glioma	NA	NA	0.803	From statistical analysis of an ROC curve, we observed that the PomGnT1 protein could be used as a diagnostic index for distinguishing grade III or higher glioma (area under the curve, 0.803; P< 0.01)
26317248	10.1080/01635581.2015.1073757	Nutr Cancer	2015	Association Between Prediagnostic Serum 25-Hydroxyvitamin D Concentration and Glioma	There are no previous studies of the association between prediagnostic serum vitamin D concentration and glioma. Vitamin D has immunosuppressive properties; as does glioma. It was, therefore, our hypothesis that elevated vitamin D concentration would increase glioma risk. We conducted a nested case-control study using specimens from the Janus Serum Bank cohort in Norway. Blood donors who were sub…	Serum 25-Hydroxyvitamin D Concentration; Glioma	NA	25-Hydroxyvitamin D [25 (OH)D]	NA	Metabolic Biomarker	NA	Diagnositic	Tier 3, Biomarker is validated in pre-clinical research	USA	592	NA	NA	NA	NA	NA	Peripheral blood	Liquid chromatography tandem mass spectrometry (LC-MS)	NA	NA	1. Among men diagnosed with high grade glioma >56, we found a negative trend (P = 0.04); 2. Men diagnosed ≤ 56 showed a borderline positive trend (P = 0.08); 3. High levels (>66 nmol/L) of 25(OH)D in men >56 were inversely related to high grade glioma from 2 yr before diagnosis (OR = 0.59; 95% CI = 0.38, 0.91) to 15 yr before diagnosis (OR = 0.61; 95% CI = 0.38,0.96);	Glioma	Glioma	Glioma	NA	NA	NA	NA
26978735	10.12659/MSM.897164	Med Sci Monit	2016	Potential Diagnostic and Prognostic Value of Plasma Circulating MicroRNA-182 in Human Glioma	Previous studies showed the aberrant expression of microRNA-182 (miR-182) in glioma tissue. However, the exact role of circulating miR-182 in glioma remains unclear. Here, we confirmed the expression of plasma circulating miR-182 in glioma patients, and further explored its potential diagnostic and prognostic value.Real-time quantitative PCR (RT-PCR) was used to measure circulating cell-free miR-…	Early Diagnosis; Glioma; MicroRNAs; Plasma; Prognosis	MIR182	miR-182	MiR-182 is an oncogene that is dysregulated in many human cancers, and its overexpression contributes to the growth, invasion, and/or chemotherapeutic sensitivity of these tumors.	RNA Biomarker	miRNA	Diagnositic,Prognostic	Tier 3, Biomarker is validated in pre-clinical research	China	112	72	40	NA	NA	1,2,3,4	Serum	qRT-PCR	NA	NA	1. The level of circulating miR-182 in glioma patients was higher than that in healthy controls (P<0.001), which was significantly associated with KPS score (P=0.025) and WHO grade (P<0.001); 2. The area under the receiver operating characteristic (ROC) curve (AUC) was 0.778. The optimal cut-off value was 1.56, and the sensitivity and specificity were 58.5% and 85.2%, respectively; 3. A high pred…	Glioma	Pilocytic Astrocytoma,Diffuse Astrocytoma,Anaplastic glioma,Glioblastoma	Glioma	0.585	0.852	0.778	NA
23824536	10.1007/s11060-013-1201-8	J Neurooncol	2013	Altered galectin-1 serum levels in patients diagnosed with high-grade glioma	High-grade gliomas (HGG) are the most common and most aggressive intrinsic human brain tumors in adults. Galectin-1, a glycan-binding protein that is overexpressed in HGG, has been shown to contribute signiﬁcantly to the aggressive nature of HGG. It is unknown whether increased galectin-1 expression levels are exclusively found at the tumor site or whether galectin-1 can also be detected in the s…	Galectin-1; Serum; High-grade glioma; Glioblastoma	LGALS1	Galectin-1	Galectin-1, a glycan-binding protein that is overexpressed in HGG, has been shown to contribute signiﬁcantly to the aggressive nature of HGG.	Protein Biomarker	NA	Diagnositic,Prognostic,Therapeutic	Tier 3, Biomarker is validated in pre-clinical research	Belgium	125	NA	NA	NA	NA	1,2,3,4	Serum	ELISA	NA	NA	1. Galectin-1 serum levels in healthy individuals depend on age and sex; 2. Galectin-1 serum levels are signiﬁcantly elevated in patients with newly diagnosed GBM; 3. Galectin-1 serum levels are signiﬁcantly elevated in patients with relapsed HGG; 4. The discriminative ability of the galectin-1 serum levels increases with age;	High-Grade Glioma	Glioblastoma	Glioblastoma / Astrocytoma	NA	NA	NA	NA
27910945	10.1038/modpathol.2016.205	Mod Pathol	2016	Thyroid transcription factor-1 distinguishes subependymal giant cell astrocytoma from its mimics and supports its cell origin from the progenitor cells in the medial ganglionic eminence	Subependymal giant cell astrocytoma is a benign brain tumor mostly associated with tuberous sclerosis complex. However, it may be misinterpreted as other high-grade brain tumors due to the presence of large tumor cells with conspicuous pleomorphism and occasional atypical features, such as tumor necrosis and endothelial proliferation. In this study, we first investigated thyroid transcription fac…	thyroid transcription factor-1; subependymal giant cell astrocytoma; subependymal giant cell astrocytoma	NKX2-1	Thyroid transcription factor-1 (TTF-1)	TTF-1 is a useful marker in distinguishing subependymal giant cell astrocytoma from its mimics. Expression of TTF-1 in the fetal medial ganglionic eminence indicates that subependymal giant cell astrocytoma may originate from the progenitor cells in this region.	Protein Biomarker	NA	Diagnositic	Tier 3, Biomarker is validated in pre-clinical research	Taiwan,China	24	NA	NA	NA	NA	NA	Tissue	Immunohistochemistry	NA	NA	1. Immunohistochemical stain for TTF-1 was positive in all 24 subependymal giant cell astrocytomas, whereas negative in all astrocytomas, gangliogliomas, ependymomas, and subependymomas; 2. Neurocytomas were positive for TTF-1 in 4/19 (21%) of cases using clone 8G7G3/1 and in 9/19 (47%) of cases using clone SPT24; 3. In the three fetal brains that we examined, TTF-1 expression was seen in the med…	Subependymal Giant Cell Astrocytoma	Subependymal giant cell Astrocytoma	Astrocytoma	NA	NA	NA	NA
28534976	10.3892/or.2017.5651	Oncol Rep	2016	miR-130b regulates the proliferation, invasion and apoptosis of glioma cells via targeting of CYLD	MicroRNAs are short non-coding RNAs that play important roles in gliomas. However, the role of miR-130b in glioma remains unclear. In the present study, miR-130b expression was upregulated in glioma tissues and cell lines. Kaplan-Meier analysis indicated that the upregulation of miR-130b expression correlated with poor prognoses in glioma patients. Multivariate analysis demonstrated that this upr…	Glioma; miR-130b; cylindromatosis; proliferation; inva-sion; apoptosis; prognosis	MIR130B	miR-130b	These data revealed that miR-130b could act as a novel potential diagnostic biomarker for glioma, while also demonstrating the importance of miR-130b in the cell proliferation and progression of glioma, indicating that it may serve as a useful therapeutic target for glioma.	RNA Biomarker	miRNA	Diagnositic,Therapeutic,Predictive	Tier 3, Biomarker is validated in pre-clinical research	China	129	75	54	NA	NA	1,2,3,4	Tissue	qRT-PCR	NA	CYLD	1. miR-130b upregulation is associated with unfavorable clinicopathological parameters in human glioma; 2. CYLD is a potential downstream target of miR-130b; 3. MiR-130b regulates the proliferation of U87 and U251 cells; 4. MiR-130b regulates apoptosis in U87 and U251 cells; 5. miR-130b regulates the invasiveness and metastasis of U87 and U251 cells; 6. miR-130b affects glioma growth in nude mice…	Glioma	Glioma	Glioma	NA	NA	NA	The relative miR-130b expression in glioma tissue and cell lines was significantly higher than in normal brain tissues and primary normal human astrocytes (NHA; P<0.05), suggesting that miR-130b may play a role as an oncogene in glioma.
31410112	10.3892/etm.2019.7716	Exp Ther Med	2019	LINK-A lncRNA participates in the pathogenesis of glioma by interacting with survivin	Long intergenic non-coding RNA for kinase activation (LINK-A) long non-coding RNA (lncRNA) has been characterized in triple negative breast cancer, but its potential involvement in glioma has not been investigated. In the present study, serum levels of LINK-A lncRNA and survivin in patients with glioma and healthy controls were determined by RT-qPCR and ELISA, respectively. The diagnostic value o…	glioma; LINK-A lncRNA; survivin; apoptosis	LINC01139	LINK-A	LINK-A lncRNA inhibited glioma cell apoptosis potentially by the upregulation of survivin. The present study revealed that LINK-A may serve as possible diagnostic marker for glioma.	RNA Biomarker	lncRNA	Diagnositic	Tier 3, Biomarker is validated in pre-clinical research	China	52	30	22	NA	45.8±5.6(32-64)	1,2,3,4	Serum	qRT-PCR	NA	Survivin	1. Serum levels of LINK-A lncRNA and survivin were significantly higher in patients with glioma compared with healthy controls; 2. Increased levels of LINK-A lncRNA distinguished glioma patients from healthy controls, based on ROC curve analysis; 3. Serum levels of LINK-A lncRNA and survivin were positively correlated in glioma patients, but not in healthy controls; 4. Overexpression of LINK-A ln…	Glioma	Glioma	Glioma	NA	NA	0.8643	The diagnostic value of serum LINK-1 lncRNA for glioma was evaluated by ROC curve analysis using glioma patients as true positive cases and healthy controls as true negative cases. As presented in Fig. 3, the area under the curve was 0.8543 (standard error, 0.0394; 95% confidence interval, 0.7770-0.9315; P<0.001).
11895042	NA	J Neuropathol Exp Neurol	2002	Differential Expression between Pilocytic and Anaplastic Astrocytomas: Identification of Apolipoprotein D as a Marker for Low-Grade, Non-Infiltrating Primary CNS Neoplasms	Fibrillary astrocytoma, the most common primary central nervous system neoplasm, is infiltrating, rapidly proliferating, and almost invariably fatal. This contrasts with the biologically distinct pilocytic astrocytoma, which is circumscribed, often cystic, slowly proliferating, and associated with a favorable long-term outcome. Diagnostic markers for distinguishing pilocytic astrocytomas from inf…	Apolipoprotein D; Astrocytoma; Brain tumor; Microarray analysis; Pilocytic astrocytoma	APOD	ApoD	ApoD might play a role in either decreased proliferation or cyst formation in pilocytic astrocytomas, gangliogliomas, SEGAs, and PXAs.	Protein Biomarker	NA	Diagnositic,Prognostic	Tier 3, Biomarker is validated in pre-clinical research	USA	NA	NA	NA	NA	NA	1,2,3	Tissue	Immunohistochemistry	NA	NA	1. Apolipoprotein D (apoD), which expressed 8.5-fold higher in pilocytic astrocytomas, showed the greatest level of differential expression and emerged as a potential marker for pilocytic tumors; 2. By immunohistochemistry, 10 of 13 pilocytic astrocytomas stained positively for apoD, while none of 21 infiltrating astrocytomas showed similar staining. ApoD immunostaining was also seen in 9 of 14 o…	Low-Grade Glioma	Pilocytic Astrocytomas,Gangliogliomas,Subependymal giant cell Astrocytomas (SEGAs),Pleomorphic Xanthoastrocytomas (PXAs)	Glioma	NA	NA	NA	NA
24497408	10.1093/neuonc/not300	Neuro Oncol	2014	MiR-124-5p inhibits the growth of high-grade gliomas through posttranscriptional regulation of LAMB1	Background. Glioblastoma multiforme (GBM) is the most aggressive form of human brain tumor. It was previously shown that high levels of laminin-8 expression were a predictor of tumor recurrence and patient survival. It is thus important to elucidate the mechanism by which laminin-8 expression is regulated and determine how this contributes to glioma progression. This study investigated the mechan…	glioma; laminin-8; LAMB1; miR-124-5p	MIR124-1; MIR124-2; MIR124-3	miR-124-5p	miR-124-5p functions as a diagnosis and as a tumor suppressor and could serve as a molecular marker for glioma potential therapeutic target in GBM treatment.	RNA Biomarker	miRNA	Diagnositic	Tier 3, Biomarker is validated in pre-clinical research	China	NA	NA	NA	NA	NA	1,2,3,4	Tissue	qRT-PCR	NA	LAMB1	1. LAMB1 expression is upregulated in high-grade gliomas; 2. MiR-124-5p is downregulated in high-grade gliomas; 3. MiR-124-5p regulates LAMB1 expression at the posttranscriptional level; 4. Restoration of miR-124-5p expression in glioma cells inhibits tumor growth; 5. Microvessel density in glioma xenografts is reduced by restoration of miR-124-5p expression; 6. LAMB1 knockdown suppresses growth …	Glioblastoma	Glioblastoma	Glioblastoma / Astrocytoma	NA	NA	NA	AA and GBM tissues showed significantly higher levels of LAMB1 mRNA and protein relative to normal brain tissue, and grade I/II gliomas, and GBM tissues had the highest level of LAMB1 gene expression
24274717	10.1111/pin.12109	Pathol Int	2013	Fatty acid binding protein 7 as a marker of glioma stem cells	Glioblastomas are the most aggressive brain tumors. Glioblastoma stem cells (GSCs) are thought to be responsible for the recurrence, chemoresistance, and poor prognosis of glioblastoma. Fatty acid binding protein 7 (FABP7), which is a cellular chaperone for a variety of omega-3 fatty acids, is a known marker for neural stem cells. In this study, using a newly developed anti-FABP7 antibody and pat…	differentiation; FABP7; glioblastoma; stem cells	FABP7	FABP7	Our data introduces FABP7 as a marker for GSCs and further highlights its possible significance for glioma diagnosis and treatment.	Protein Biomarker	NA	Diagnositic,Therapeutic	Tier 3, Biomarker is validated in pre-clinical research	Japan	34	23	11	56	NA	2,3,4	Tissue	Immunohistochemistry,qRT-PCR	NA	NA	1. FABP7 expression was significantly downregulated in differentiated GSCs induced by the addition of serum; 2. In the glioma surgical specimens, FABP7 was highly expressed in the majority of glioblastoma; 3. Double immunostaining for FABP7 and Sox2 showed that FABP7+ Sox2+ tumor cells were significantly increased in glioblastoma (grade IV) compared with diffuse astrocytoma (grade II) and anaplas…	Glioblastoma	Glioblastoma	Glioblastoma / Astrocytoma	NA	NA	NA	NA
32038986	10.3389/fonc.2020.00009	Front Oncol	2020	The Clinical Significance of Soluble Programmed Cell Death-Ligand 1 (sPD-L1) in Patients With Gliomas	Background: Soluble PD-L1 (sPD-L1) in the circulation has been documented to activate global immunosuppression and is considered a predictor of negative clinical outcomes in several malignances. However, the clinical significance of sPD-L1 in the peripheral blood and cerebrospinal fluid (CSF) of patients with glioma remains unclear. Objective: The aim of this study was to detect the correlations …	glioma; soluble programmed cell death-ligand 1; biomarker; cerebrospinal fluid; inflammatory markers	SPDL1	Soluble Programmed Cell Death-Ligand 1 (sPD-L1)	In gliomas, elevated circulating and CSF sPD-L1 levels are associated with aggressive biological activities. The results of the current study suggest that sPD-L1 is a promising biomarker for gliomas that can be used in clinical practice.	Protein Biomarker	NA	Diagnositic	Tier 3, Biomarker is validated in pre-clinical research	China	73	46	27	NA	39.88 ± 16.66	1,2,3,4	Serum,Cerebrospinal fluid (CSF)	ELISA	NA	NA	1. Serum and CSF levels of sPD-L1 were significantly elevated in patients with gliomas compared to those with meningiomas and healthy controls (HCs); 2. Additionally, increased levels of sPD-L1 were observed in relatively advanced tumors; 3. sPD-L1 overexpression in the CSF appears to be more representative of aggressive tumor features than overexpression in the serum; 4. For glioma diagnosis, bo…	Glioma	Glioma	Glioma	NA	NA	0.906	Conversely, the AUC for serum sPD-L1 was markedly higher than that of CSF sPD-L1 for predicting gliomas [0.906 (0.850-0.962) vs. 0.853 (0.728-0.977), respectively] in this context.
18666437	NA	Clin Neuropathol	2008	Analysis of UbcHIO expression represents a useful tool for the diagnosis and therapy of astrocytic tumors	Previous studies suggest the expression of UbcKIO gene, that codes fora protein belonging to the ubiqiiitin-conjugating enzyme family, as a valid indicator of the proliferative and aggressive status of tumors of different origin. Therefore, to look for possible tools to be used as diagnostic markers in astrocytic neoplasias, we investigated UbcHIO expression in normal brain, gliosis and low-grade…	UbcHIO; astrocytic tumors; gliosis; immunohislochemistry; proteasome inhibitors	UBE2C	UbcH10	Our results would suggest new perspectives for the treatment of brain malignancies based on the suppression of the UbcH10 function.	Protein Biomarker	NA	Diagnositic	Tier 3, Biomarker is validated in pre-clinical research	Italy	43	NA	NA	NA	NA	2,4	Tissue	Immunohistochemistry	NA	NA	1. UbcH10 expression was observed in low-grade astrocytoma and in glioblastoma; 2. Our data indicate a clear correlation between UbcH10 expression and the histological grade of the astrocytic tumors; 3. The analysis of UbcH10 expression allows the differentiation between gliotic and malignant tissues;	Astrocytoma	Low grade Astrocytoma,Glioblastoma	Astrocytoma	NA	NA	NA	NA
19737649	10.1016/j.cancergencyto.	Cancer Genet Cytogenet	2009	Is the 1p/19q deletion a diagnostic marker of oligodendrogliomas	The diagnosis and classification of diffusely infiltrative gliomas are based on their histopathological appearance; however, histopathological delineation of diffuse gliomas can be difficult because of vague and subjective histopathological criteria. Combined loss of chromosome arms 1p and 19q (denoted as 1p/19q) has proven to be a powerful predictor of chemotherapeutic response and survival in o…	NA	NA	1p/19q deletion	In light of previous findings, the 1p/19q combination appears to be an objective diagnosis marker of classic oligodendrogliomas, one that can be used, in combination with histological examination, to improve the diagnosis of oligodendroglioma.	DNA Biomarker	NA	Diagnositic	Tier 1, Biomarker has been approved by the FDA	Canada	37	13	24	40	40(18-77)	1,2,3,4	Serum	Fluorescence In Situ Hybridization (FISH)	NA	NA	1. The frequency of the presence of 1p/19q in oligodendrogliomas grade II and grade III was significantly different than for the other tumor subtypes (oligoastrocytomas and astrocytic tumors) (P = 0.006); 2. The FISH techniques were performed successfully on 37 available specimens, identifying 24 cases with 1p/19q, one case with only 1p, and two cases with only 19q. Ten cases had neither deletion…	Oligodendroglioma	Oligodendroglioma	Oligodendroglioma	NA	NA	NA	NA
29679199	10.1007/s11060-018-2877-6	J Neurooncol	2018	18F-FDOPA PET and MRI characteristics correlate with degree of malignancy and predict survival in treatment-naïve gliomas: a cross-sectional study	Introduction—To report the potential value of pre-operative 18F-FDOPA PET and anatomic MRI in diagnosis and prognosis of glioma patients. Methods—Forty-five patients with a pathological diagnosis of glioma with pre-operative 18FFDOPA PET and anatomic MRI were retrospectively examined. The volume of contrast enhancement and T2 hyperintensity on MRI images along with the ratio of maximum 18F-FDOPA …	18F-FDOPA PET; biomarker; glioma; MRI	NA	18F-FDOPA SUV in tumor to normal tissue (T/N SUVmax)	Increased 18F-FDOPA uptake may not only predict higher glioma grade, but also worse OS.	Imageological Biomarker	NA	Diagnositic,Prognostic	Tier 3, Biomarker is validated in pre-clinical research	USA	45	22	23	NA	46.4±16.2	1,2,3,4	Image	MRI	NA	NA	1. The volume of contrast enhancement and 18F-FDOPA T/N SUVmax were significantly higher in glioblastoma (WHO IV) compared with lower grade gliomas (WHO I-III), as well as for high-grade gliomas (WHO III-IV) compared with low-grade gliomas (WHO I-II)' 2. Receiver-operator characteristic (ROC) analyses confirmed the volume of contrast enhancement and 18F-FDOPA T/N SUVmax could each differentiate p…	Glioma	Glioma	Glioma	0.7	0.78	0.86	ROC analysis (Fig 2H) indicated that 18F-FDOPA PET T/N SUVmax (AUC = 0.86±0.06, P < 0.00001) and the volume of contrast enhancement (AUC = 0.95±0.05, P < 0.00001) could significantly differentiate HGG from LGG, but the volume of T2 hyperintensity could not (AUC = 0.70±0.09, P = 0.37). 18F-FDOPA PET T/N SUVmax had a balance of high sensitivity and specificity (T/N SUVmax > 1.7 [median value] had a…
10653879	NA	J Clin Oncol	2000	Alterations of Chromosome Arms 1p and 19q as Predictors of Survival in Oligodendrogliomas, Astrocytomas, and Mixed Oligoastrocytomas	Purpose: A recent report suggests that alterations of chromosome arms 1p and 19q are associated with chemotherapeutic response and overall survival in ana plastic oligodendroglioma patients treated with procar bazine, lomustine, and vincristine chemotherapy. We set out to further clarify the diagnostic and prognostic implications of these alterations in a broader set of diffuse gliomas, including…	NA	NA	1p/19q codeletion	Combined loss of 1p and 19q is a statistically significant predictor of prolonged survival in patients with pure oligodendroglioma, independent of tumor grade.	DNA Biomarker	NA	Diagnositic,Prognostic	Tier 1, Biomarker has been approved by the FDA	USA	162	NA	NA	NA	NA	2,3,4	Tissue	Fluorescence In Situ Hybridization (FISH)	NA	NA	1. 1p and 19q common deletion regions were each highly associated with the oligodendroglial phenotype; 2. Primary tumors with apparent loss of an entire copy of chromosome 1 or 19 were classified as having loss of 1p or loss of 19q, respectively, for comparisons of genotype with survival; 3. Combined loss of 1p and 19q is a statistically significant predictor of prolonged survival in patients wit…	Oligodendrogliomas, Astrocytomas, and Mixed Oligoastrocytomas	Oligodendrogliomas, Astrocytomas, and Mixed Oligoastrocytomas	Glioma	NA	NA	NA	The oligodendroglial phenotype was highly associated with loss of 1p (P = .0002), loss of 19q (P <.0001), and combined loss of 1p and 19q (P < .0001).
22772608	10.1007/s11060-012-0924-2	J Neurooncol	2012	Nuclear karyopherin a2: a novel biomarker for infiltrative astrocytomas	The karyopherin (KPNA) protein family is involved in nucleocytoplasmic traffificking. Increased KPNA levels have been found to predict poor prognosis for a variety of solid tumors, including breast, ovarian, cervical, and prostate cancer, and melanoma. The purpose of this study was to evaluate karyopherin a2 as novel biomarker for astrocytic gliomas of WHO grades II-IV. We semiquanti tatively mea…	Karyopherin a2; Infiltrative astrocytomas; NBS1 protein; IDH1 mutation; Prognosis; Biomarker	KPNA2	KPNA2	KPNA2 expression may have potential as a novel diagnostic and prognostic biomarker for astrocytic gliomas.	Protein Biomarker	NA	Diagnositic,Prognostic	Tier 3, Biomarker is validated in pre-clinical research	Germany	94	NA	NA	NA	NA	2,3,4	Tissue	Immunohistochemistry	NA	NA	1. Karyopherin a2 expression correlated significantly with histological grade (p<0.001), with proliferative activity as assessed by the MIB1 index (p<0.001), with IDH1 mutation status (p = 0.032), and with Nijmegen breakage syndrome 1 protein expression (p = 0.001); 2. Recurrent tumors expressed significantly higher levels of karyopherin a2 (p = 0.045) than primary growths; 3. Multivariate analys…	Infiltrative Astrocytoma	Infiltrative Astrocytoma	Astrocytoma	NA	NA	NA	NA
12482624	NA	Clin Chim Acta	2003	Lipid peroxidation in cerebral tumors	Background: Serum and tissue concentrations of tumor markers or some metabolites are considered to be helpful in diagnosis and follow-up of the central nervous system (CNS) disease. However, markers currently available are not sufficiently sensitive and specific to be used as actual diagnostic tools. Differentiation between the malignant and benign lesions of the CNS is very important, both for d…	Human cerebral tumor; Serum lipid peroxidation; Glial tumor; Malondialdehyde; Neurooncology	NA	Malondialdehyde (MDA)	Although not specific, tissue and serum concentrations of FORs can be used as a marker to detect the presence and grade of CNS tumors.	Metabolic Biomarker	NA	Diagnositic	Tier 3, Biomarker is validated in pre-clinical research	USA	70	NA	NA	NA	NA	3,4	Tissue,Serum	Tumor MDA evaluation, Serum MDA measurement	NA	NA	1. Patients with CNS tumors showed higher serum MDA concentration compared to control groups (epilepsy patients and healthy subjects); 2. These patients had a higher tumor tissue MDA concentration compared to lobectomy tissue from epilepsy patients; 3. Serum and tissue MDA concentrations were also higher in the malignant glial tumor group compared to the low grade glial tumor group;	Glioma	LGG,Anaplastic Astrocytoma,Glioblastoma	Glioma	NA	NA	NA	NA
32257943	10.3389/fonc.2020.00250	Front Oncol	2020	Integrated Transcriptome Analyses and Experimental Verifications of Mesenchymal-Associated TNFRSF1A as a Diagnostic and Prognostic Biomarker in Gliomas	Gliomas are the most prevalent malignant primary brain tumors with poor outcome, and four different molecular subtypes (Mesenchymal, Proneural, Neural, and Classical) are popularly applied in scientific researches and clinics of gliomas. Public databases contain an abundant genome-wide resource to explore the potential biomarker and molecular mechanisms using the informatics analysis. The aim of …	TNFRSF1A; subtype; prognosis; mesenchymal; proliferation; glioma	TNFRSF1A	TNFRSF1A	Our findings provide a further understanding of the progression of gliomas, and Mesenchymal-associated TNFRSF1A might be a promising target of diagnosis, therapy, and prognosis of gliomas.	Protein Biomarker	NA	Diagnositic,Prognostic,Therapeutic	Tier 3, Biomarker is validated in pre-clinical research	China	568	NA	NA	NA	NA	2,3,4	Tissue	qRT-PCR,Western Blot	miR-29a	NA	1. TNFRSF1A was enriched in MAPK signaling pathway and TNF signaling pathway; 2. Overexpressed TNFRSF1A was strongly related to clinical features such as WHO grade; 3. TNFRSF1A was functioned as an independent poor prognostic predictor of glioma patients; 4. TNFRSF1A was preferentially upregulated in the Mesenchymal subtype gliomas (Mesenchymal-associated); 5. Knockdown of TNFRSF1A inhibited prol…	Glioma	Glioma	Glioma	NA	NA	>0.7	ROC analysis found that TNFRSF1A was capable of predicting the pathological diagnosis of gliomas in GSE4290, GSE68848 and TCGA, respectively (AUC>0.7)
23564324	10.1007/s12032-013-0557-0	Med Oncol	2013	Downregulation of miR-383 promotes glioma cell invasion by targeting insulin-like growth factor 1 receptor	Invasiveness is a major clinical feature of glioma, an aggressive brain tumor with poor prognosis. Although there is emerging evidence that some microRNAs are involved in the glioma cell invasion process, it remains necessary to find functional microRNAs and elucidate the underlying molecular mechanisms. Here, we reported that a microRNA, miR-383, was downregulated in gliomas and inversely correl…	miR-383; Glioma; Invasion; IGF1R	MIR383	miR-383	Taken together, these findings uncover a novel regulatory mechanism for constitutive IGF1R signaling activation in glioma cancer and may provide miR-383 as a useful diagnostic marker or therapeutic target.	RNA Biomarker	miRNA	Diagnositic,Therapeutic	Tier 3, Biomarker is validated in pre-clinical research	China	NA	NA	NA	NA	NA	2,4	Tissue	qRT-PCR	NA	IGF1R; MMP2	1. miR-383 is downregulated in human glioma tissues and cell lines; 2. Upregulation of miR-383 inhibits glioma cell invasion; 3. Inhibition of miR-383 promotes glioma cell invasion; 4. MiR-383 regulates IGF1R/AKT signaling and MMP2 expression; 5. MiR-383 directly targets IGF1R; 6. IGF1R expression is critical for miR-383 downregulation-induced cell invasion;	Glioma	Glioma	Glioma	NA	NA	NA	miR-383, was significantly downregulated in human glioma tissues (n = 82) when compared with that in normal brain tissues (n = 5) (p<0.001)
24344030	NA	J BUON	2013	CDC25B, Ki-67, and p53 expressions in reactive gliosis and astrocytomas	Purpose: To investigate the expression of CDC25B, which is a member of the cyclin-dependent kinase activating phosphatase family, in diffuse astrocytoma (DA), anaplastic astrocytoma (AA), glioblastoma multiforme (GBM), pilocytic astrocytoma (PA) and reactive gliosis (RG). Also, to study the relationship of the expression level of CDC25B with clinical parameters and with p53 and Ki-67 proliferatio…	Astrocytoma; CDC25B; cellular proliferation; cyclin dependent kinases; Ki-67; p53	CDC25B	CDC25B	Positive expression of CDC25B in astrocytoma affects the prognosis in an adverse manner. CSI can be used as a diagnostic method and CDC25B may be a possible target molecule for treatment.	Protein Biomarker	NA	Diagnositic,Therapeutic	Tier 3, Biomarker is validated in pre-clinical research	Turkey	46	26	20	37.9	NA	1,2,3,4	Tissue	Immunohistochemistry	NA	NA	1. The average CDC2B staining index (CSI) was 0.6% in pilocytic astrocytoma (PA), 0.4% in diffuse astrocytoma (DA), 7.7% in anaplastic astrocytoma (AA) and 25.5% in glioblastoma multiforme (GBM); 2. The increase of CSI in parallel with the increase of WHO grade was significant (p=0.001); 3. No expressions were identified in reactive gliosis (RG) and normal brain; 4. There was also significant rel…	Astrocytoma	Diffuse Astrocytoma,Anaplastic Astrocytoma,Glioblastoma,Pilocytic Astrocytoma	Astrocytoma	NA	NA	NA	NA
26451167	10.1186/s13148-015-0140-y	Clin Epigenetics	2015	Selective increase in subtelomeric DNA methylation: an epigenetic biomarker for malignant glioma	Background： Subtelomeric regions dynamically change their epigenetic pattern during development and progression of several malignancies and degenerative disorders. However, DNA methylation of human subtelomeres and their correlation to telomere length (TL) remain undetermined in glioma. Results： Herein, we report on the selective changes in subtelomeric DNA methylation at the end of five chromoso…	Subtelomeric DNA methylation; Telomere length; Glioma; Epigenetic biomarker	NA	Subtelomeric DNA methylation	DNA methylation level dramatically increased at the subtelomere of Chr.8q, 21q, and XpYp in malignant glioma, which could be used as an early epigenetic diagnostic biomarker of the disease.	Epigenic Biomarker	NA	Diagnositic	Tier 3, Biomarker is validated in pre-clinical research	USA	28	20	8	NA	NA	2,3,4	Tissue	Methylation-specific PCR	NA	NA	1. DNA methylation level dramatically increased at the subtelomere of Chr.8q, 21q, and XpYp in malignant glioma, which could be used as an early epigenetic diagnostic biomarker of the disease; 2. Subtelomeric methylation levels were consistently higher in glioma patients at all age groups, addressed in this study, and the change in methylation level can be detected even at the early stage of glio…	Glioma	Glioma	Glioma	NA	NA	NA	Subtelomeric methylation level was invariably higher in glioma patients compared to the control group, irrespective of their age and tumor grade
25346165	10.1002/jso.23822	J Surg Oncol	2015	BRAF V600E Mutations are Frequent in Dysembryoplastic Neuroepithelial Tumors and Subependymal Giant Cell Astrocytomas	Background: BRAF mutation has received a great deal of attention in neuro‐oncology field, recently. This study aimed to investigate the incidence and the clinical significance of BRAFV600E in low‐grade glial tumors. Methods: An institutional cohort of 105 brain tumors (51 dysembryoplastic neuroepithelial tumors (DNTs), 14 subependymal giant cell astrocytomas (SEGAs), 12 glioblastoma with neuronal…	BRAF; dysembyoplastic neuroepithelial tumor; glioblastoma with neuronal marker expression; pleomorphic xanthoastrocytoma; subependymal giant cell astrocytoma	BRAF	BRAF V600E	Our data indicate that BRAFV600E is a common genetic alteration in low‐grade glial tumors with neuronal component or differentiation.	DNA Biomarker	NA	Diagnositic,Therapeutic	Tier 3, Biomarker is validated in pre-clinical research	Korea	105	NA	NA	NA	NA	NA	Tissue	PCR	NA	NA	1. We found frequent BRAF V600E in dysembryoplastic neuroepithelial tumors (DNTs) (26/51, 51%), subependymal giant cell astrocytomas (SEGAs) (6/14, 42.9%), and pleomorphic xanthoastrocytomas (PXAs) (14/28, 50%); 2. In DNTs, BRAF V600E was more commonly detected in tumors with extra‐temporal location (68.2% vs. 37.9%; P = 0.032); 3. The diagnostic subgroups of tuberous sclerosis complex were not c…	Subependymal Giant Cell Astrocytoma	Subependymal Giant Cell Astrocytomas	Astrocytoma	NA	NA	NA	NA
26828272	10.1016/j.bbrc.2016.01.165	Biochem Biophys Res Commun	2016	Gamma-glutamylcyclotransferase promotes the growth of human glioma cells by activating Notch-Akt signaling	Glioma as an aggressive type tumor is rapidly growing and has become one of the leading cause of cancer-related death worldwide. γ-Glutamylcyclotransferase (GGCT) has been shown as a diagnostic marker in various cancers. To reveal whether there is a correlation between GGCT and human glioma, GGCT expression in human glioma tissues and cell lines was first determined. We found that GGCT expression…	GGCT; Glioma; Notch; Akt	GGCT	GGCT	GGCT plays a critical role in glioma cell proliferation and may be a potential cancer therapeutic target.	Protein Biomarker	NA	Diagnositic,Therapeutic	Tier 4, Biomarker is putative one based on data analysis	China	16	NA	NA	NA	NA	NA	Tissue	qRT-PCR,Western Blot	NA	Notch-Akt signaling	1. GGCT is a tumor supporter protein in human glioma; 2. GGCT expression was up-regulated in human glioma tissues and cell lines, and knockdown of GGCT repressed glioma cells proliferation and colony formation in T87G and U251 glioma cells; 3. GGCT is a tumor promoter in human glioma by regulating the Notch-Akt signaling; 4. We propose that GGCT-dependent Notch receptor recovery could be a key ev…	Glioma	Glioma	Glioma	NA	NA	NA	NA
29115595	10.3892/mmr.2017.7895	Mol Med Rep	2018	Role of the microRNA 181 family in glioma development	MicroRNAs (miRNAs) are small, noncoding regulatory RNAs that regulate protein expression by reducing mRNA stability and/or translation, via base pairing with full or partial sequence-complementary target mRNAs. Recent evidence indicates that miRNAs have roles as tumor suppressors and oncogenes. The members of the miRNA181 (miR181) family have been reported to be downregulated in early stage human…	microRNA 181 family; glioma; early stage; alteration; cancer stem cells	MIR181A1; MIR181A2; MIR181B1; MIR181B2; MIR181C; MIR181D	miR-181 family	Detection of the level of miR181 family members may be a potential method for glioma diagnosis, determining the tumor WHO grade and guiding clinical treatment.	RNA Biomarker	miRNA	Diagnositic,Therapeutic	Tier 3, Biomarker is validated in pre-clinical research	China	20	10	10	55.15	56.5(45-64)	1,2	Tissue	qRT-PCR	NA	NA	1. The current study demonstrated that all subtypes of the miRNA 181 family were downregulated at stages of human glioma, including miR181a1, a2, b1, b2, c and d; 2. miR181c declined the most in the samples from patients with World Health Organization (WHO) grade I glioma; 3. As glioma development progressed from grade I to IV, the expression of miRN181 family members continued to decline, with m…	Glioma	Pilocytic Astrocytoma,Astrocytoma,Anaplastic Astrocytoma,Glioblastoma	Glioma	NA	NA	NA	The results demonstrated that the expression of all miR181 subtypes (miR181a1, Fig. 2B; miR181a2, Fig. 2C; miR181b1, Fig. 2D; miR181b2, Fig. 2E; miR181c, Fig. 2F; and miR181d, Fig. 2G) was significantly reduced in glioma compared with the normal tissue (P<0.05), and the expression level decline was greater with increasing WHO grade.
11958371	NA	Brain Pathol	2002	Novel PLA2G4C Polymorphism as a Molecular Diagnostic Assay for 19q Loss in Human Gliomas	PLA2G4C, encoding cytosolic phospholipase A2- (cPLA2-), is a 17-exon gene located on chromosome 19q13.3 within the putative glioma tumor suppressor gene region. Given the clinical importance of assessing 1p and 19q loss in human gliomas, the development of convenient and practical assays for detecting allelic loss is of considerable priority in neuro-oncology. We report a minisatellite polymor ph…	NA	PLA2G4	PLA2G4	These characteristics suggest that the PLA2G4C polymorphism will be a convenient and practical assay for clinical and research evaluation of 19q status in human gliomas.	DNA Biomarker	NA	Diagnositic	Tier 3, Biomarker is validated in pre-clinical research	USA	41	NA	NA	NA	NA	1,2,3	Tissue	PCR	NA	NA	1. We report a minisatellite polymorphism in the untranslated region of exon 1, with allelic variants that have one, two or three 27-bp repeats; 2. The polymorphism is informative in 55.7% of a reference population, and accurately detects allelic loss of 19q in human gliomas; 3. This novel marker offers distinct advantages for assessing 19q status in malignant gliomas; 4. The relatively large siz…	19q Loss Gliomas	Glioblastoma,Anaplastic Oligodendrogliomas,Anaplastic Oligoastrocytoma,Oligodendroglioma	Glioma	NA	NA	NA	NA
31785437	doi.org/10.1016/j.wneu.2019.11.077	World Neurosurg	2019	Identification of Periostin as a Potential Biomarker in Gliomas by Database Mining	Introduction: Bioinformatics analysis integrating microenvironmental factors and single cell analysis, segregated the glioblastoma (GBM) subtype into three subtypes: proneural, classical and mesenchymal. Mesenchymal GBM tends to have the worst survival rate, but benefits from aggressive treatment protocols. Therefore, it is clinically meaningful to identify relevant biomarkers to distinguish the …	Glioma; Periostin (POSTN); Prognosis; TCGA; CGGA	POSTN	Periostin (POSTN)	POSTN is an independent predictor for glioma patients (GBM and LGG) and could be useful for diagnostic simplification to identify high-risk groups.	Protein Biomarker	NA	Diagnositic	Tier 4, Biomarker is putative one based on data analysis	China	NA	NA	NA	NA	NA	NA	Tissue	qRT-PCR	NA	NA	1. Periostin (POSTN) as a mesenchymal subtype biomarker with prognostic value across histological grades, and confirmed the reliability of POSTN by gene-expression meta-analysis combining TCGA, Chinese Glioma Genome Atlas (CGGA) and REpository for Molecular BRAin Neoplasia DaTa (REMBRANDT) GBM cohorts (HR = 1.71 (1.47-2.07), n =693) and LGG cohorts (HR = 2.55 (1.61-4.05), n=1226); 2. By using ava…	Glioma	LGG,Glioblastoma	Glioma	NA	NA	NA	NA
28979807	NA	Am J Cancer Res	2017	MicroRNA-625 inhibits the proliferation and increases the chemosensitivity of glioma by directly targeting AKT2	Glioma is a malignant tumor for which new therapies are needed. Growing evidence has demonstrated that microRNAs (miRNAs) have a major effect on glioma development. Here, we aimed to characterize a novel anticancer miRNA, miR-625, by investigating its expression, function, and mechanism of action in glioma progression. The expression of miR-625 and its target mRNA in human glioma tissues and cell…	Glioma; miR-625; AKT2; proliferation	MIR625	miR-625	In conclusion, our findings suggest that the miR-625-AKT2 axis could be a new prognostic marker and diagnostic target for gliomas.	RNA Biomarker	miRNA	Diagnositic,Prognostic	Tier 3, Biomarker is validated in pre-clinical research	China	NA	NA	NA	NA	NA	NA	Tissue	qRT-PCR	NA	AKT2	1. MiR-625 is downregulated in human glioma tissues and cell lines; 2. MiR-625 overexpression suppresses cell proliferation and colony formation and induces G0/ G1 arrest in glioma cell lines; 3. AKT2 is a direct target of miR-625 in glioma cells; 4. MiR-625 suppresses tumor growth and angiogenesis in vivo; 5. AKT2 overexpression reverses the inhibitory effects of miR-625 in glioma cell lines; 6.…	Glioma	Glioma	Glioma	NA	NA	NA	NA
26834160	10.1634/theoncologist.2015-0342	Oncologist	2015	Elevation of Urinary 2-Hydroxyglutarate in IDH-Mutant Glioma	Background. Recurrent mutations in the isocitrate dehydro genase 1 (IDH1) andIDH2genes, which are frequent in gliomas, result in marked accumulation of the metabolic by-product 2-hydroxyglutarate (2-HG) within tumors. In other malignancies, such as acute myeloid leukemia, presence of IDH mutation is associated with elevated 2-HG levels in serum or urine com partments. Circulating 2-HG in patients…	2-Hydroxyglutarate; dehydrogenase 1 (IDH1) and IDH2 genes; serum and urine	NA	2-Hydroxyglutarate（2HG）	Our finding suggests that urinary 2-HG is increased among patients with IDH-mutant gliomas, andmay representa future surrogate, noninvasive biomarker to aid in diagnosis, prognosis, and management.	Metabolic Biomarker	NA	Diagnositic,Prognostic,Therapeutic	Tier 3, Biomarker is validated in pre-clinical research	USA	60	NA	NA	59	59(21-79)	2,3,4	Urine	Liquid chromatography tandem mass spectrometry (LC-MS)	NA	NA	1. Urine 2-HG levels are elevated among patients with IDH-mutant glioma when compared with that of patients with IDH-WT disease; 2. A noninvasive method for detecting and quantifying 2-HG levels would have clinical impact in patients with IDH-mutant glioma; 3. Urinary 2-HG is increased among patients with IDH-mutant gliomas, andmay representa future surrogate, noninvasive biomarker to aid in diag…	IDH-Mutant Glioma	IDH-Mutant Glioma	Glioma	NA	NA	NA	NA
21138738	NA	Brain Res	2011	Clinical significance of Hiwi gene expression in gliomas	Piwi, highly conserved during evolution, has been reported to play a key role in stem cell self-renewal in several different organisms. As one of the four human homologues of the Piwi family, Hiwi has been demonstrated to be significantly overexpressed in some human cancer. However, the relationship between Hiwi and human gliomas is unclear. In this study, we investigated the clinical significanc…	Hiwi; Glioma; Prognosis	PIWIL1	Hiwi	Hiwi may be a critical factor in glioma progression and could be used as a potential molecular marker for pathological diagnosis and prognosis evaluation for malignant gliomas.	Protein Biomarker	NA	Diagnositic,Prognostic	Tier 3, Biomarker is validated in pre-clinical research	China	40	NA	NA	NA	NA	3,4	Tissue	Immunohistochemistry,qRT-PCR	NA	NA	1. Hiwi was found to be specifically expressed in the majority of glioma tissues, and the expression was greatly increased with the ascending of tumor grades; 2. The Hiwi high positive cases showed a marked worse outcome than the low positive cases;	Glioma	Glioma	Glioma	NA	NA	NA	Immunostaining analysis showed that Hiwi protein was localized to both cytoplasm and nucleus, and highly expressed in gliomas. The total positive rate was 72.5%.
28453784	NA	Neuro Oncol	2017	Detection of wtEGFR Amplification and EGFRvIII Mutation in CSF-Derived Extracellular Vesicles of Glioblastoma Patients	Background: RNA within extracellular vesicles (EVs) have potential as diagnostic biomarkers for patients with cancer, and are identified in a variety of biofluids. Glioblastomas (GBMs) release EVs containing RNA into cerebrospinal fluid (CSF). Here we describe a multi-institutional study of RNA extracted from CSF-derived EVs of GBM patients, for the presence of tumor-associated amplifications and…	Glioma; CSF; Vesicle; Biomarker; EGFRvIII	EGFR	EGFRvIII	CSF-derived EVs contain RNA signatures reflective of the underlying molecular genetic status of GBMs in terms of wtEGFR expression and EGFRvIII status.	DNA Biomarker	NA	Diagnositic	Tier 3, Biomarker is validated in pre-clinical research	USA	71	NA	NA	NA	NA	NA	Tissue	qRT-PCR	NA	NA	1. EGFRvIII positive tumors had significantly greater wtEGFR DNA amplification (p=0.02) and RNA expression (p=0.03), and EGFRvIII positive CSF-derived EVs had significantly more wtEGFR RNA expression (p=0.004); 2. EGFRvIII was detected in CSF-derived EVs for 14 of the 23 EGFRvIII tissue-positive GBM patients. Conversely, only one of the 48 EGFRvIII tissuenegative patients had the EGFRvIII mutatio…	Glioblastoma	Glioblastoma	Glioblastoma / Astrocytoma	0.61	0.98	NA	NA
28440425	10.3892/mmr.2017.6467	Mol Med Rep	2017	Mitochondrial transcription factor A (TFAM) is upregulated in glioma	Mitochondrial transcription factor A (TFAM), which was initially discovered as a transcription factor for mitochondrial DNA, has known to be critical for the regula tion of mitochondrial DNA. However the possible involvement of TFAM in cancer is largely unknown. In this study, we have provided some evidence that TFAM may have a potential role in brain tumor. Western blot analysis with anti-TFAM a…	TFAM; mitochondria; glioma; biomarker	TFAM	Mitochondrial transcription factor A (TFAM)	Therefore TFAM may be a novel diagnostic marker and therapeutic target for glioma and other cancer.	Protein Biomarker	NA	Diagnositic,Therapeutic	Tier 3, Biomarker is validated in pre-clinical research	Korea	NA	NA	NA	NA	NA	NA	Tissue	Immunohistochemistry,qRT-PCR	NA	NA	1. Immunohistochemical analysis of glioma tissue specimens indicated that TFAM is highly upregulated; 2. Bioinformatical analysis with Rembrandt knowledgebase also supported that TFAM mRNA is upregu lated in glioma patients; 3. The differential mRNA expression and prognostic value of TFAM was further validated in the REMBRANDT cohort; 4. Positive relationship between high TFAM expression and glio…	Glioma	Glioma	Glioma	NA	NA	NA	NA
29033691	10.1186/s12935-017-0459-x	Cancer Cell Int	2017	Identification of genes and pathways potentially related to PHF20 by gene expression profile analysis of glioblastoma U87 cell line	Background: Glioblastoma is the most common and aggressive brain tumor associated with a poor prognosis. Plant homeodomain fnger protein 20 (PHF20) is highly expressed in primary human gliomas and its expression is associated with tumor grade. However, the molecular mechanism by which PHF20 regulates glioblastoma remains poorly understood. Methods: Genome wide gene expression analysis was perform…	PHF20; Glioblastoma; U87 cell; Gene expression profle; Bioinformatics	PHF20	Plant homeodomain finger protein 20 (PHF20)	Therefore, PHF20 might be a novel biomarker for early diagnosis, and a potential target for glioblastoma therapies.	Protein Biomarker	NA	Diagnositic,Therapeutic	Tier 4, Biomarker is putative one based on data analysis	China	NA	NA	NA	NA	NA	NA	Cell lines	qRT-PCR	NA	NA	1. Expression of 540 genes, including FEN1 and CCL3, were signifcantly altered upon PHF20 gene silencing; 2. GO analysis results showed that DEGs were signifcantly enriched in small molecule metabolic and apoptotic processes; 3. Pathway analysis indicated that DEGs were mainly involved in cancer and metabolic pathways; 4. The MAPK, apoptosis and p53 signaling pathways were identifed as the hub pa…	Glioblastoma	Glioblastoma	Glioblastoma / Astrocytoma	NA	NA	NA	NA
24607494	10.1136/jclinpath-2013- 202114	J Clin Pathol	2014	WT1 expression increases with malignancy and indicates unfavourable outcome in astrocytoma	Aims The zinc finger transcription factor WT1 is expressed in astrocytic neoplasms and therefore is a potential target of immunotherapy in brain tumours. Our aim was to further elucidate the role of WT1 as a diagnostic and prognostic marker in neuropathology, particularly as to the differentiation of astrocytoma from oligodendroglioma as well as to the dependency of WT1 expression on clinically r…	NA	WT1	WT1	WT1 is a potential target of immunotherapy in brain tumours.	Protein Biomarker	NA	Diagnositic,Therapeutic	Tier 3, Biomarker is validated in pre-clinical research	Germany	829	490	339	NA	NA	1,2,3,4	Tissue	Immunohistochemistry	NA	NA	1. WT1 increases with malignancy in diffuse astrocytomas; 2. Distribution of WT1 scores significantly differs between astrocytic and oligodendroglial tumors; 3. Absence of WT1 expression in high-grade gliomas is associated with younger age and presence of IDH1 mutation; 4. WT1 expression is reduced in recurrent tumors; 5. WT1 gene expression and immunohistochemistry data indicates a prognostic ro…	Astrocytoma	Diffuse astrocytoma,Oligoastrocytomas,Oligodendroglioma	Astrocytoma	NA	NA	NA	NA
15153841	NA	Cancer Control	2004	Cerebrospinal Fluid (Vascular Endothelial Growth Factor) and Serologic (Recoverin) Tumor Markers for Malignant Glioma	Background: Clinically useful tumor markers have yet to be identified for malignant glioma.We report on two potential novel tumor markers, vascular endothelial growth factor (VEGF) and recoverin (protein A). VEGF is a highly specific endothelial cell activator that induces angiogenesis both in vivo and in vitro. Our study was designed to assess whether VEGF could be measured in the cerebrospinal …	NA	VEGFA; VEFGB; VEFGC; VEFGD; RCVRN	VEGF; Recoverin	VEGF is detectable in CSF and may be a potential marker for differentiating astrocytic from nonastrocytic tumors. Recoverin is detectable in serum and may be a useful glioma tumor marker, especially for recurrent active disease. These markers may have application for tumor diagnosis, surveillance, and treatment response.	Protein Biomarker	NA	Diagnositic,Prognostic,Therapeutic	Tier 3, Biomarker is validated in pre-clinical research	USA	51	NA	NA	NA	NA	NA	Cerebrospinal fluid (CSF)	ELISA	NA	NA	1. In the VEGF arm, 89% of samples with malignant astrocytoma and 27% of nonastrocytoma samples had detectable levels of VEGF; 2. VEGF was not detectable in normal CSF samples; 3. The levels of VEGF were significantly higher in high-grade astrocytomas than in nonastrocytic tumors; 4. Recoverin levels were 10-fold higher in patients with recurrent GBM relative to controls; 5. In patients with low-…	Glioma	Astrocytoma, GBM	Glioma	NA	NA	NA	NA
24858071	10.3892/ijo.2014.2459	Int J Oncol	2014	miRNA microarray reveals specific expression in the peripheral blood of glioblastoma patients	MicroRNAs (miRNAs) are frequently dysregulated in glioblastoma (GBM) patients. It has been discovered that highly stable extracellular miRNAs circulate in the blood of both healthy individuals and patients. miRNAs in serum of patients with GBM and normal controls were analyzed by microarray analysis. The relevant bioinformatic analysis of the predicted target genes (gene ontology, pathway, gene n…	glioma; microRNA; microarray; pathway; blood	MIR576; MIR340; MIR626; MIR320A; MIRLET7G; MIR7-1	miR-576-5p; miR-340; miR-626; miR-320; let-7g-5p; miR-7-5P	The miRNA profile of the peripheral blood may serve as a new biomarker for glioma diagnosis with high specificity and sensitivity.	RNA Biomarker	miRNA	Diagnositic	Tier 3, Biomarker is validated in pre-clinical research	China	3	NA	NA	NA	NA	NA	Serum	qRT-PCR	NA	NA	1. MiR-576-5p, miR-340 and miR-626 were significantly overexpressed, but miR-320, let-7g-5p and miR-7-5P showed significantly low expression in GBM patients;	Glioblastoma	Glioblastoma	Glioblastoma / Astrocytoma	NA	NA	NA	NA
23483195	10.3892/or.2013.2342	Oncol Rep	2013	Expression of HAUSP in gliomas correlates with disease progression and survival of patients	The human herpesvirus-associated ubiquitin specific protease (HAUSP) deubiquitinating enzyme has been shown to regulate many proteins involved in the cell cycle, as well as tumor suppressors and oncogenes. However, the expression pattern of HAUSP in glioma patients is still unclear. The purpose of the present study was to investigate the expression pattern and prognostic significance of HAUSP in …	glioma; HAUSP/USP7; deubiquitinating enzyme; prognosis	USP7	HAUSP	HAUSP may play an important oncogenic role in glioma progression, and it is a potential diagnostic and therapeutic target.	Protein Biomarker	NA	Diagnositic,Therapeutic	Tier 3, Biomarker is validated in pre-clinical research	China	80	48	32	NA	NA	1,2,3,4	Tissue	Immunohistochemistry,qRT-PCR	NA	NA	1. HAUSP expression levels were increased from grade I to grade IV in the tumors of the glioma patients; 2. The survival rate of patients with HAUSP-positive tumors was lower when compared to that of patients with HAUSP-negative tumors; 3. High expression of HAUSP was a significant and independent prognostic indicator in glioma by multivariate analysis;	Glioma	Glioma	Glioma	NA	NA	NA	Among the glioma specimens, 69 (86.25%) glioma specimens were positively stained, and 11 (13.75%) glioma specimens were negatively stained. Among the control specimens, 6 (60.0%) were positively stained with only weak staining observed in a few cell nuclei, and 4 (40.0%) were negatively stained.
23982875	10.1007/s13277-013-1112-5	Tumour Biol	2014	Overexpression of MACC1 protein and its clinical implications in patients with glioma	Metastasis associated in colon cancer 1 (MACC1) has been regarded as a novel potential therapeutic target for multiple cancers. However, the impact of MACC1 in glioma remains unclear. The aim of this study was to analyze the correlation of MACC1 expression with the clinicopathological features of glioma. MACC1 mRNA and protein expression levels in human glioma tissues were detected by quantitativ…	MACC1; Glioma; Biomarker; Prognosis	MACC1	MACC1	Expression of MACC1 in glioma could be adopted as a candidate biomarker for the diagnosis of clinical stage and for assessing prognosis, indicating for the first time that MACC1 may play an important role in the tumor development and progression in glioma.	Protein Biomarker	NA	Diagnositic,Prognostic,Therapeutic	Tier 3, Biomarker is validated in pre-clinical research	China	107	67	40	NA	NA	NA	Tissue	Immunohistochemistry	NA	NA	1. MACC1 mRNA and protein expression were both significantly higher in glioma tissues than in corresponding noncancerous brain tissues; 2. High MACC1 expression was significantly correlated with advanced pathological grade; 3. Patients with high expression of MACC1 protein exhibited a poorer prognosis than those with low MACC1 expression;	Glioma	Glioma	Glioma	NA	NA	NA	NA
17230535	10.1002/ijc.22472	Int J Cancer	2007	Preferential expression and frequent IgG responses of a tumor antigen, SOX5, in glioma patients	We previously reported to identify SOX5 as a glioma antigen by serological screening using a testis cDNA library. The present study was designed to analyze SOX5 expression, its immunoreactivity, and the correlation between SOX5 IgG responses and clinical features in glioma patients to evaluate the possibility of its use as a diagnostic marker. Quantitative RT-PCR and Western blot analysis reveale…	glioma; tumor antigen; SOX5; SEREX; IgG response	SOX5	SOX5	SOX5 is aberrantly expressed in glioma and can be recognized as a glioma antigen using IgGs from the sera of glioma patients. Furthermore, there is a statistically significant correlation between the presence of SOX5 IgGs and survival in GBM patients, suggesting that the glioma antigen SOX5 may be useful not only as a diagnostic marker, but also as a prognositic marker in glioma patients.	Protein Biomarker	NA	Diagnositic,Prognostic	Tier 3, Biomarker is validated in pre-clinical research	Japan	29	NA	NA	NA	NA	NA	Tissue,Serum	Immunohistochemistry,qRT-PCR	NA	NA	1. SOX5 was expressed in glioma cells, but only a few SOX5-positive cells were detected in non-neoplastic tissues from the cerebral cortex; 2. IgG antibodies against SOX5 were detected in sera from 8 of the 27 glioma patients (27.6%), 0 of the 14 patients with other brain diseases (0%), 1 of the 54 other cancer patients (1.9%) and 1 of the 37 healthy individuals (2.7%); 3. Patients with glioblast…	Glioma	Glioblastoma,Anaplastic Astrocytoma,Anaplastic Oligoastrocytoma,Diffuse Astrocytoma,Oligoastrocytoma	Glioma	NA	NA	NA	NA
19513897	10.1080/07357900802620786	Cancer Invest	2009	Expression and Functional Roles of Smad1 and BMPR-IB in Glioma Development	Here we report the negative correlation of phosphorylation of Smad1 and BMPR-IB expression with the development of human glioma. Western blot analysis showed that expression of both phospho-Smad1/5/8 and BMPR-IB were decreased in malignant glioma tissues compared with normal brain tissues. Kaplan-Meier survival curves revealed that lower expression ratio of phospho-Smad1/5/8 to Smad1 expression s…	Smad1; BMPR-IB; Glioma development	SMAD1; BMPR1B	Smad1; BMPR-IB	These results might provide new molecular marker and target for glioma diagnosis and therapy.	Protein Biomarker	NA	Diagnositic,Therapeutic	Tier 3, Biomarker is validated in pre-clinical research	China	64	NA	NA	NA	NA	NA	Tissue	Immunohistochemistry,qRT-PCR	NA	NA	1. Decreased phosphorylation of Smad1/5/8 was directly correlated with the malignant stage of glioma and poor prognosis; 2. Expression of BMPR-IB was downregulated in AAST(anaplastic astrocytoma) and GBM; 3. Overexpression of BMPR-IB activates Smad1/5/8 and promotes differentiation and apoptosis of glioblastoma cells;	Glioma	Glioblastoma,Anaplastic Astrocytoma,Astrocytoma	Glioma	NA	NA	NA	Western blot analysis showed that expression of both phospho-Smad1/5/8 and BMPR-IB were decreased in malignant glioma tissues compared with normal brain tissues
17020973	10.1158/1078-0432.CCR-06-0181	Clin Cancer Res	2006	YKL-40 and Matrix Metalloproteinase-9 as Potential Serum Biomarkers for Patients with High-Grade Gliomas	Purpose: Biomarkers can facilitate diagnosis, monitor treatment response, and assess prognosis in some patients with cancer. YKL-40 and matrix metalloproteinase-9 (MMP-9) are two proteins highly differentially expressed by malignant gliomas.We obtained prospective longitudinal serum samples from patients with gliomas to determine whether YKL-40 or MMP-9 could be used as serum markers. Experimenta…	NA	CHI3L1; MMP9	YKL-40; MMP-9	YKL-40 and MMP-9 can be monitored in patients' serum and help confirm the absence of active disease in GBM andYKL-40 in anaplastic glioma patients.	Protein Biomarker	NA	Diagnositic,Prognostic	Tier 3, Biomarker is validated in pre-clinical research	USA	143	76	67	NA	NA	NA	Serum	ELISA	NA	NA	1. High-grade glioma patients who underwent a surgical resection of their tumor had transient increase of bothYKL-40 and MMP-9 serum levels in the postoperative period; 2. Glioblastoma multiforme (GBM) patients with no radiographic evidence of disease (n = 10 patients, 50 samples) had a significantly lower level of YKL-40 and MMP-9 than patients with active tumor (n = 66 patients, 209 samples; P …	High-Grade Glioma	HGG	Glioma	NA	NA	NA	NA
26356815	NA	Oncotarget	2015	HOXA13 is a potential GBM diagnostic marker and promotes glioma invasion by activating the Wnt and TGF-β pathways	Homeobox (HOX) genes, including HOXA13, are involved in human cancer. We found that HOXA13 expression was associated with glioma grade and prognosis. Bioinformatics analysis revealed that most of the HOXA13-associated genes were enriched in cancer-related signaling pathways and mainly involved in the regulation of transcription. We transfected four glioma cell lines with Lenti-si HOXA13. HOXA13 i…	Homeobox (HOX) gene; HOXA13; glioma; SMAD; epithelial-to-mesenchymal transition (EMT)	HOXA13	HOXA13	We suggest that HOXA13 promotes glioma progression in part via Wnt- and TGF-β-induced EMT and is a potential diagnostic biomarker for glioblastoma and an independent prognostic factor in highgrade glioma.	Protein Biomarker	NA	Diagnositic,Prognostic	Tier 3, Biomarker is validated in pre-clinical research	China	372	NA	NA	NA	NA	2,3,4	Tissue	Immunohistochemistry,qRT-PCR	NA	NA	1. Protein and mRNA expression of 5' HOXA genes are associated with tumor grade in human glioma specimens; 2. HOXA13 is up-regulated in high-grade gliomas; 3. HOXA13 is an independent prognostic factor in HGG patients; 4. HOXA13-associated genes are mainly enriched in cancer pathways; 5. Lenti-si HOXA13 suppresses the expression of HOXA13 in the nucleus and affects glioma cells in vitro; 6. The d…	Glioblastoma	Glioblastoma	Glioblastoma / Astrocytoma	NA	NA	NA	NA
31133717	10.1038/s41598-019-44261-9	Sci Rep	2019	Upregulation of the NLRC4 infammasome contributes to poor prognosis in glioma patients	Infammation in tumor microenvironments is implicated in the pathogenesis of tumor development. In particular, infammasomes, which modulate innate immune functions, are linked to tumor growth and anticancer responses. However, the role of the NLRC4 infammasome in gliomas remains unclear. Here, we investigated whether the upregulation of the NLRC4 infammasome is associated with the clinical prognos…	NLRC4 infammasome; gliomas remains; astrocytomas	NLRC4	NLRC4	Our results suggest that the upregulation of the NLRC4 infammasome contributes to a poor prognosis for gliomas and presents a potential therapeutic target and diagnostic marker.	Protein Biomarker	NA	Diagnositic,Prognostic,Therapeutic	Tier 3, Biomarker is validated in pre-clinical research	Korea	NA	NA	NA	NA	NA	NA	Tissue	Immunohistochemistry	NA	NA	1. The level of NLRC4 protein was increased in brain tissues, specifcally, in astrocytes, from glioma patients; 2. NLRC4 expression was associated with a poor prognosis in glioma patients, and the upregulation of NLRC4 in astrocytomas was associated with poor survival; 3. Hierarchical clustering of data from the Cancer Genome Atlas dataset showed that NLRC4 was highly expressed in gliomas relativ…	Glioma	Glioma	Glioma	NA	NA	NA	NA
31286678	10.1002/cam4.2405	Cancer Med	2019	GATAD1 gene amplification promotes glioma malignancy by directly regulating CCND1 transcription	Background: The GATAD1 gene overexpression induced by GATAD1 amplification upregulation is detected in different human tumors. To date, the relationship between GATAD1 amplification and glioma oncogenesis and malignancy is still unknown. Methods: GATAD1 gene amplification and expression were analyzed in 187 gliomas using qPCR and immunostaining. The relation of GATAD1 to patients' prognoses was a…	chromatin architectural interaction; GATAD1; gene amplification; glioma; prognosis biomarker	GATAD1	GATAD1	Functionally, we confirm GATAD1 as an epigenetic chromatin topological regulator that promotes glioma proliferation by targeting CCND1.	DNA Biomarker	NA	Diagnositic,Therapeutic	Tier 3, Biomarker is validated in pre-clinical research	China	207	NA	NA	NA	NA	2,3,4	Tissue	Immunohistochemistry,qRT-PCR	NA	CCND1	1. Our results indicated that GATAD1 gene amplification and GATAD1 gene expression are novel independent diagnosis biomarkers to indicate poor outcome of glioma patients; 2. GATAD1 knockdown can remarkably suppress GBM cell proliferation both in vitro and in vivo; 3. GATAD1 could promote CCND1 gene transcription by inducing long range chromatin architectural interaction on the CCND1 promoter; 4. …	Glioma	Glioma	Glioma	NA	NA	NA	NA
16211217	NA	Int J Oncol	2005	Isolation and characterization of an N-linked oligosaccharide that is increased in glioblastoma tissue and cell lines	We have isolated and characterized N-linked oligo- saccharides that are significantly increased in glioblastoma tissue and cell lines. The structures of N-linked oligosaccharides present in 3 human normal brain tissues, 15 patients with glio- blastoma and 3 glioma cell lines were analyzed by partiallyautomated technique for the isolation and fluorescent labeling of N-linked sugar chains from glyc…	A2G2F; apoptosis; glioblastoma; LCA lectin; N-linked oligosaccharide	NA	A2G2F	A2G2F on glioma specimens may provide a novel marker and target for the diagnosis and treatment of glioblastoma, respectively.	Protein Biomarker	NA	Diagnositic,Therapeutic	Tier 3, Biomarker is validated in pre-clinical research	Japan	15	9	6	51.2	NA	NA	Tissue	Immunohistochemistry	NA	NA	1. The amount of a biantennary big alactosylated structure with one core fucosylation (A2G2F) was present in increased levels in glioblastoma tissue (mean = 2.90%) and glioma cell lines (mean = 5.60%), while being less than 0.1% in normal brain tissue; 2. The present study is the first to reveal that A2G2F is abundantly present in glioblastoma tissue and cell lines; 3. Caspase cascade is critical…	Glioblastoma	Glioblastoma	Glioblastoma / Astrocytoma	NA	NA	NA	NA
26101711	NA	Am J Cancer Res	2015	Aldehyde dehydrogenase 1A1 circumscribes high invasive glioma cells and predicts poor prognosis	Glioma is the most aggressive brain tumor with high invasiveness and poor prognosis. More reliable, sensitive and practical biomarkers to reveal glioma high invasiveness remain to be explored for the guidance of therapy. We herein evaluated the diagnostic and prognostic value of aldehyde dehydrogenase 1A1 (ALDH1A1) in the glioma specimens from 237 patients, and found that ADLH1A1 was frequently o…	ALDH1A1; glioma; invasion; matrix metalloproteinase; prognosis	ALDH1A1	ALDH1A1	ALDH1A1+ cells contribute to the progression of glioma including invasion, proliferation and poor prognosis, and suggest that targeting ALDH1A1 may have important implications for the treatment of highly invasive glioma.	Protein Biomarker	NA	Diagnositic,Prognostic,Therapeutic	Tier 3, Biomarker is validated in pre-clinical research	China	237	141	96	NA	NA	1,2,3,4	Tissue	Immunohistochemistry,qRT-PCR	NA	MMP2; MMP7; MMP9	1. ADLH1A1 was frequently overexpressed in the high-grade glioma (WHO grade III-IV) as compared to the low-grade glioma (WHO grade I-II) patients; 2. The tumor cells with ALDH1A1 expression were more abundant in the region between tumor and the borderline of adjacent tissue as compared to the central part of the tumor; 3. ALDH1A1 overexpression was associated with poor differentiation and dismal …	High-Grade Glioma	HGG	Glioma	NA	NA	NA	NA
25298751	NA	Proteome Sci	2012	Potential serum biomarkers for glioblastoma diagnostic assessed by proteomic approaches	Background： The rapid progress of proteomics over the past years has allowed the discovery of a large number of potential biomarker candidates to improve early tumor diagnosis and therapeutic response, thus being further integrated into clinical environment. High grade gliomas represent one of the most aggressive and treatment-resistant types of human brain cancer, with approximately 9-12 months …	SELD-ToF MS; LC-MS/MS; Glioblastoma; Biomarkers; S100A8; S100A9; CXCL4	S100A8; S100A9; PF4	S100A8; S100A9; CXCL4	Our results revealed 3 candidate biomarkers useful in glioblastoma diagnostic: CXCL4, S100A8 and S100A9, with increased serum levels/tissue overexpression in glioblastoma versus control.	Protein Biomarker	NA	Diagnositic	Tier 3, Biomarker is validated in pre-clinical research	Romania	35	21	14	NA	NA	4	Serum	ELISA	NA	NA	1. S100A8, 5100A9 and CXCL4 were selected as putative biomarkers and confirmed by ELISA; 2. CXCL4, S100A8 and S100A9, with increased serum level tissue overexpression in glioblastoma versus control;	Glioblastoma	Glioblastoma	Glioblastoma / Astrocytoma	NA	NA	NA	For S100A8, the average value in glioblastoma patients was 4.03 ng/mL vs 2.06 ng/mL in controls. S100A9 from glioblastoma subjects had an average value of 277.72 pg/mL, almost twice the average value of controls (124.25 pg/mL). Significant differences were also observed between serum levels of CXCL4 in patients with glioblastoma (12192.29 pg/mL) and controls (8608.24 pg/mL).
31896490	10.1016/j.clineuro.2019.105652	Clin Neurol Neurosurg	2019	Profiling of novel circulating microRNAs as a non-invasive biomarker in diagnosis and follow-up of high and low-grade gliomas	Objective: Glioblastoma(GBM)is the most common primary malignant neoplasm of the central nervous system (CNS).Despite the progress in therapeutic strategies such as surgical techniques, radiotherapy, chemotherapy, and targeted therapy, prognosis and therapeutically convenient monitoring tools in patients with GBM has not improved significantly up to now. Therefore, exosomal miRNAs as novel non-in…	Circulating Micro RNAs; GBM; Biomarkers; Plasma exosomal-micro RNAs; Prognosis; EGFR and MET signaling pathways	MIR210; MIR5194; MIR449A; MIR449B; MIR449C	miR-210; miR-5194; miR-449	These results indicate that the levels of miR-210, miR-449, and miR-5194 are a promising diagnostic and prognostic biomarker positively correlated with histopathological grade and invasiveness of GBM.	RNA Biomarker	miRNA	Diagnositic,Prognostic	Tier 3, Biomarker is validated in pre-clinical research	Iran	25	NA	NA	NA	NA	1,2,3,4	Plasma	qRT-PCR	NA	BAX; caspase-8	1. Circulating microRNA can be potentially used as novel biomarkers for glioma that might be beneficial in clinical management of glioma patients; 2. MiR-5194 as an oncomiR that induces tumor invasion, apoptosis resistance, and EMT in mesenchymal subtype of GBM; 3. The upregulation of miR-210 and downregulation of miR-5194 and miR-449 are a promising diagnostic and prognostic biomarker positively…	Glioblastoma	Glioblastoma	Glioblastoma / Astrocytoma	NA	NA	NA	NA
25710480	10.1371/journal.pone.0118302	PLoS One	2015	Expression of CD150 in Tumors of the Central Nervous System: Identification of a Novel Isoform	CD150 (IPO3/SLAM) belongs to the SLAM family of receptors and serves as a major entry receptor for measles virus. CD150 is expressed on normal and malignant cells of the immune system. However, little is known about its expression outside the hematopoietic system, especially tumors of the central nervous system (CNS). Although CD150 was not found in different regions of normal brain tissues, our …	NA	SLAMF1	CD150	CD150 expression in CNS tumors can be considered a new diagnostic marker and potential target for novel therapeutic approaches.	Protein Biomarker	NA	Diagnositic,Therapeutic	Tier 3, Biomarker is validated in pre-clinical research	Ukraine	18	NA	NA	NA	NA	2,3,4	Tissue	Immunohistochemistry	NA	NA	1. CD150 expression in CNS tumors can be considered a new diagnostic marker and potential target for novel therapeutic approaches; 2. CD150 is expressed I the cytoplasm but not on the surface of human glioma cell lines; 3. In glioma cells, CD150 I colocalized with th endoplasmic reticulum and Golgi complex; 4. CD150 protein remains in the cytoplasm of glioma cells, although both splice isoforms, …	Glioma	Glioblastoma,Anaplastic Astrocytoma,Diffuse Astrocytoma,Ependymoma	Glioma	NA	NA	NA	NA
26284486	NA	Oncotarget	2015	Exosomal levels of miRNA-21 from cerebrospinal fluids associated with poor prognosis and tumor recurrence of glioma patients	Glioma is a most common type of primary brain tumors. Extracellular vesicles, in the form of exosomes, are known to mediate cell-cell communication by transporting cell-derived proteins and nucleic acids, including various microRNAs (miRNAs). Here we examined the cerebrospinal fluid (CSF) from patients with recurrent glioma for the levels of cancer-related miRNAs, and evaluated the values for pro…	extracellular vesicles; cerebrospinal fluid; hsa-mir-21; glioma; cancer prognosis	MIR21	miR-21	Therefore, we concluded that the exosomal miR-21 levels could be demonstrated as a promising indicator for glioma diagnosis and prognosis, particularly with values to predict tumor recurrence or metastasis.	RNA Biomarker	miRNA	Diagnositic,Prognostic,Predictive	Tier 3, Biomarker is validated in pre-clinical research	China	70	45	25	29.5	NA	1,2,3,4	Cerebrospinal fluid (CSF)	qRT-PCR	NA	PTEN; RECK; PDCD4	1. Exosomal miR-21 levels in the CSF of glioma patients were found significantly higher than in the controls, whereas no difference was detected in serum-derived exosomal miR-21 expression; 2. The CSF derived exosomal miR-21 levels correlated with tumor spinal/ventricle metastasis and the recurrence with anatomical site preference; 3. MiR-21 levels associated with tumor grade of diagnosis and neg…	Glioma	Glioma	Glioma	NA	NA	NA	The expression of miR-21 from the CSF exosomes were significantly elevated in both high and low-grade glioma groups than that of the control with p < 0.01 and 0.05, respectively
24913449	10.3892/mmr.2014.2311	Mol Med Rep	2014	Screening and functional analysis of glioma-related genes induced by candoxin	This study aimed to identify time-specific and common differential genes (CDGs) expressed in glioma cells following exposure to candoxin at three different time-points. Gene expression data from candoxin-treated human glioma (Hs 683) cells were downloaded from the Gene Expression Omnibus database (accession number, GSE1682), from a 12-time-point set of samples. Differentially expressed genes were…	glial inflammation; differentially expressed gene; pathway analysis; feature gene; small molecules	EPS8L1	EPS8L1	The EPS8L1 gene may be a valid marker for glioma diagnosis, and the four small molecules identified may be relevant for future drug design.	DNA Biomarker	NA	Diagnositic	Tier 4, Biomarker is putative one based on data analysis	China	NA	NA	NA	NA	NA	NA	Cell lines	qRT-PCR	NA	NA	1. It is hypothesized that candoxin stimulation can cause glial inflammation through mutations in cell adhesion activity; 2. EPS8L1 may be a marker for glial inflammation, and its overexpression at 24 h could direct a diagnosis of glial inflammation;	Glioma	Glioma	Glioma	NA	NA	NA	NA
[truncated: 150 more rows]
