# Supplementary material for: GlioMarker: An integrated database for knowledge exploration of diagnostic biomarkers in gliomas
Source: Front Oncol. 2022 Aug 11;12:792055. doi: 10.3389/fonc.2022.792055 (PMC9446481; doi:10.3389/fonc.2022.792055)
Supplement: Supplementary Table 2 — The curated information of the diagnostic biomarkers. [file Table_2.xlsx]

## Sheet: Sheet1
field_name	category	Data Type	Description	Example
pmid	literature information	Integer	PubMed ID of research	31933806
doi	literature information	Varchar	DOI is a string of numbers, letters and symbols used to permanently identify an article or document and link to it on the web	NA
journal	Literature information	Varchar	Journal name	Int J Clin Exp Pathol
publication_time	literature information	Integer	Year of research publication	2019
title	literature information	Varchar	Research title	Serum miR-29b as a novel biomarker for glioblastoma diagnosis and prognosis
abstract	literature information	Varchar	Research abstract	Omission
keywords	literature information	Varchar	Research keywords	Glioblastoma; exosomes; miR-29b; prognosis
gene_symbol	biomarker information	Varchar	Biomarker’s HUGO gene symbols	MIR29B1; MIR29B2
biomarker	biomarker information	Varchar	Biomarker’s full and simple name	miR-29b
description	biomarker information	Varchar	Description of biomarker	serum exosomal miR-29b might be a promising biomarker for predicting prognosis of GBM.
type_of_biomarker	biomarker information	Varchar	Biological type of biomarker (DNA, RNA, Protein...)	RNA Biomarker
type_of_rna_biomarker	biomarker information	Varchar	Biological type of RNA (mRNA, miRNA, lncRNA)	miRNA
clinical_use	biomarker information	Varchar	Clinical use of the biomarker (Diagnositic, Therapeutic, Prognostic, Predictive)	Diagnositic,Prognostic
level_of_evidence	biomarker information	Varchar	The evidence level of the biomarker(tier1, tier2, tier3, tier4)	Tier 3, Biomarker is validated in pre-clinical research
research_region	clinical information	Varchar	The region where the biomarker research from	China
total_number	clinical information	Integer	Number of patients	107
male	clinical information	Integer	Number of male patients	56
female	clinical information	Integer	Number of female patients	51
mean_age	clinical information	Integer	Average age of patients	NA
age	clinical information	Integer	Patient's age range	NA
stage	clinical information	Integer	Cancer stage (I ,II, III, IV)	IV
source	experiment information	Varchar	Sample source (Cell line, Tissue, Blood...)	Serum
key_experiment	experiment information	Varchar	Key experimental methods for the biomarker in paper	qRT-PCR
up_regulator	knowledge	Varchar	Up regular of the biomarker	NA
down_effector_or_targets	knowledge	Varchar	Down effector or target of the biomarker	NA
knowledge_points	knowledge	Varchar	Concluding sentences in research	1. Serum exosomal miR-29b might be a promising biomarker for predicting prognosis of GBM 2. Serum exosomal miR-29b could effectively distinguish GBM patients from AA patients or normal controls 3. Low serum exosomal miR-29b expression was strongly associated with aggressive clinical findings and shorter survival 4. serum exosomal miR-29b was an independent prognostic indicator
disease_type	disease	Varchar	Types of diseases that can be used for diagnosis	Glioblastoma
disease_subtype	disease	Varchar	Disease sub-categories involved in the research	GBM,Anaplastic Astrocytoma
disease_classification	disease	Varchar	Classification of glioma to which the diagnosed disease belongs	Glioblastoma / Astrocytoma
sensitivity	statistics	Integer	ROC sensitivity index	0.813
specificity	statistics	Integer	ROC specificity index	0.775
area_under_the_curve	statistics	Integer	AUC value of the ROC	0.866
supplementary_statistics	statistics	Varchar	Other statistical results for the biomarker	We found that serum exosomal miR-29b could well identify GBM patients from normal controls, with an AUC of 0.866. The sensitivity and specificity were 83.18% and 81.25%, respectively
